# Supplementary material for: iTRAQ-Based Quantitative Proteomic Analysis of Spirulina platensis in Response to Low Temperature Stress
Source: PLoS One. 2016 Nov 30;11(11):e0166876. doi: 10.1371/journal.pone.0166876 (PMC5130222; doi:10.1371/journal.pone.0166876)
Supplement: S1 Table — (XLS) [file pone.0166876.s001.xls]

## Sheet: Sheet1
Supplemental S1 Table 1062 differentially expressed proteins identified by iTRAQ
Accession	Sequence Description	Coverage	Unique Peptides	Peptides	PSMs	AAs	MW [kDa]	Calc. pI	Ratio (LT/Control)	P value	GO Cellular Component	GO Molecular Function	GO Biological Process	KEGG(KO|Map ID:Map Name)
gene4761_1-0	unassigned protein	13.43	1	1	1	67	7.69396	8.79248	1.70474	0.0497568	-	-	-	-
gene656_1-0	unassigned protein	10	1	1	2	230	25.3581	4.38623	1.31568	0.0496284	-	-	-	-
gene2909_2-0	50S ribosomal protein L20	24.58	2	2	11	118	13.6987	11.7661	1.2231	0.0492119	GO:0005840 ribosome	GO:0003735 structural constituent of ribosome;GO:0019843 rRNA binding	GO:0000027 ribosomal large subunit assembly;GO:0006412 translation	K02887|ko03010: Ribosome
gene1030_3rc-0	histidine kinase	4.52	2	2	2	531	58.6357	8.17725	1.52973	0.0483672	GO:0005622 intracellular;GO:0009365 protein histidine kinase complex	GO:0000155 phosphorelay sensor kinase activity	GO:0000160 phosphorelay signal transduction system;GO:0023014 signal transduction by protein phosphorylation	K00936
gene76600_1-0	phycocyanin beta chain	93.02	12	15	730	172	18.022	5.10986	1.2341	0.0481025	GO:0030089 phycobilisome	-	GO:0015797 mannitol transport;GO:0015979 photosynthesis;GO:0018298 protein-chromophore linkage;GO:0055114 oxidation-reduction process	K02285|ko00196: Photosynthesis - antenna proteins
gene76848_3-0	unassigned protein	44.44	4	4	10	117	12.9388	9.27588	1.42747	0.0479844	-	-	-	-
gene35165_1-0	peptide chain release factor 1	44.32	1	3	3	88	10.1432	5.0083	1.52838	0.0473969	GO:0005840 ribosome;GO:0018444 translation release factor complex	GO:0016149 translation release factor activity, codon specific	GO:0006444 'de novo' cotranslational protein folding;GO:0006449 regulation of translational termination	-
gene891_1-0	Tetratricopeptide TPR_2 repeat-containing protein	14.29	2	4	8	294	32.0185	4.42432	1.24902	0.0472098	-	GO:0005515 protein binding	-	-
gene21351_1-0	methyltransferase family	11.11	1	1	1	90	10.6773	4.729	1.21373	0.0470669	-	GO:0008168 methyltransferase activity	GO:0032259 methylation	-
gene64248_1-0	Carbohydrate-selective porin	31.66	6	7	81	259	27.9111	4.80518	1.21537	0.0467022	GO:0016021 integral component of membrane	GO:0005215 transporter activity	GO:0006810 transport	-
gene41208_1-0	unassigned protein	15.13	1	1	4	119	13.687	5.84619	1.43826	0.0460942	-	-	-	-
gene1525_4rc-0	unassigned protein	14.75	2	2	4	183	20.2415	5.021	1.20286	0.0457447	-	-	-	-
gene64000_1-0	betaine-aldehyde dehydrogenase	4.67	1	1	1	364	39.1006	7.92822	1.22257	0.0454029	-	GO:0016620 oxidoreductase activity, acting on the aldehyde or oxo group of donors, NAD or NADP as acceptor	GO:0055114 oxidation-reduction process	K00128|ko00010: Glycolysis / Gluconeogenesis ; ko00040: Pentose and glucuronate interconversions ; ko00053: Ascorbate and aldarate metabolism ; ko00071: Fatty acid degradation ; ko00280: Valine, leucine and isoleucine degradation ; ko00310: Lysine degradation ; ko00330: Arginine and proline metabolism ; ko00340: Histidine metabolism ; ko00380: Tryptophan metabolism ; ko00410: beta-Alanine metabol…
gene1330_5rc-0	unassigned protein	37.29	3	3	6	118	13.1322	4.61475	1.38306	0.0453738	-	-	-	-
gene62353_1-0	unassigned protein	22.22	2	2	2	153	17.0887	5.24951	1.31911	0.0452263	-	-	-	-
gene70703_1-0	unassigned protein	8.66	2	2	2	277	31.2211	8.90967	1.25085	0.0452217	-	-	-	-
gene512_8rc-0	unassigned protein	11.32	1	1	1	106	12.1151	5.14795	1.49012	0.0451247	-	-	-	-
gene2075_1rc-0	unassigned protein	20.72	3	3	3	222	24.4206	8.83643	1.38339	0.0449219	-	-	-	-
gene2810_1rc-0	3-hydroxyisobutyrate dehydrogenase	13.7	3	3	5	292	30.5474	5.2876	1.34829	0.0444071	-	GO:0004616 phosphogluconate dehydrogenase (decarboxylating) activity;GO:0008442 3-hydroxyisobutyrate dehydrogenase activity;GO:0051287 NAD binding	GO:0055114 oxidation-reduction process;GO:0006098 pentose-phosphate shunt;GO:0019521 D-gluconate metabolic process;GO:0006550 isoleucine catabolic process;GO:0006552 leucine catabolic process;GO:0006574 valine catabolic process	K00020|ko00280: Valine, leucine and isoleucine degradation
gene62201_2-0	family protein	12.86	1	1	1	70	7.90116	10.5649	1.21381	0.0438934	-	GO:0003729 mRNA binding	-	-
gene124_2-0	acyl carrier protein	29.27	3	3	8	82	8.81531	3.85303	1.66085	0.0437929	GO:0005737 cytoplasm	GO:0000036 ACP phosphopantetheine attachment site binding involved in fatty acid biosynthetic process	GO:0006633 fatty acid biosynthetic process;GO:0006810 transport;GO:0042967 acyl-carrier-protein biosynthetic process	K02078
gene826_4rc-0	family transcriptional regulator	52.17	6	6	75	138	15.4177	8.39697	1.34387	0.0437887	-	GO:0003677 DNA binding	-	-
gene30127_1-0	unassigned protein	87.69	4	4	6	65	7.22427	7.41553	1.69952	0.0437161	-	-	-	-
gene371_5rc-0	unassigned protein	7.07	1	1	1	297	31.4834	6.20166	1.42823	0.0435602	-	-	-	-
gene2745_2rc-0	chromosome segregation ATPase	4.69	1	1	2	192	21.4629	4.70361	1.24033	0.0433582	GO:0005623 cell;GO:0016020 membrane	GO:0008565 protein transporter activity	GO:0009306 protein secretion	K02022
gene61438_1-0	unassigned protein	14.89	2	2	2	235	24.9057	4.55127	1.24183	0.0433461	-	-	-	-
gene1451_4rc-0	anti-sigma-factor antagonist	48.15	4	4	14	81	8.71377	9.24658	1.4709	0.0433343	-	GO:0045152 antisigma factor binding	GO:0006355 regulation of transcription, DNA-templated	-
gene61230_1-0	restriction endonuclease	32.88	3	3	5	146	16.5585	5.14795	1.34908	0.0432696	-	GO:0004519 endonuclease activity	GO:0090305 nucleic acid phosphodiester bond hydrolysis	-
gene2082_1-0	glycosyl transferase family 2	48.42	21	21	45	539	60.4304	4.95752	1.23017	0.0431636	GO:0005622 intracellular	GO:0005515 protein binding;GO:0016757 transferase activity, transferring glycosyl groups	GO:0006396 RNA processing	-
gene76600_7-0	phycobilisome maturation protein	15.24	2	2	3	210	22.1076	5.13525	1.66591	0.0419556	-	GO:0005488 binding;GO:0016829 lyase activity	GO:0008152 metabolic process	K02289|ko00196: Photosynthesis - antenna proteins
gene3165_2rc-0	chlorophyll synthase	11.52	3	3	3	330	35.6537	5.33838	1.29416	0.0418953	GO:0016021 integral component of membrane	GO:0046408 chlorophyll synthetase activity	GO:0015995 chlorophyll biosynthetic process	K04040|ko00860: Porphyrin and chlorophyll metabolism
gene9_10rc-0	50S ribosomal protein L24	53.39	6	6	22	118	13.2343	10.2573	1.35391	0.0417876	GO:0005840 ribosome	GO:0003735 structural constituent of ribosome;GO:0019843 rRNA binding	GO:0006412 translation;GO:0042254 ribosome biogenesis	K02895|ko03010: Ribosome
gene45177_1-0	Alpha-glucosides-binding periplasmic protein aglE	2.86	1	1	2	454	49.1467	4.34814	1.24861	0.0410007	-	GO:0005215 transporter activity	GO:0006810 transport	K10232|ko02010: ABC transporters
gene44829_1-0	TPR domain protein	9.89	3	3	4	364	41.4211	8.68994	1.20166	0.0407041	-	GO:0005515 protein binding;GO:0016740 transferase activity	-	-
gene2660_1-0	family type I site-specific deoxyribonuclease	33.8	2	2	2	71	8.04828	6.04932	1.25522	0.0406379	GO:0019812 Type I site-specific deoxyribonuclease complex	GO:0003677 DNA binding;GO:0005524 ATP binding;GO:0009035 Type I site-specific deoxyribonuclease activity;GO:0019825 oxygen binding;GO:0020037 heme binding	GO:0009307 DNA restriction-modification system;GO:0090305 nucleic acid phosphodiester bond hydrolysis;GO:0006308 DNA catabolic process	-
gene543_5-0	unassigned protein	35.16	5	5	6	128	14.4514	5.51611	1.20746	0.0405723	-	-	-	-
gene50709_1-0	cold-shock protein	21.43	1	1	1	56	6.13815	8.57275	1.66556	0.0402594	-	GO:0003677 DNA binding	GO:0006355 regulation of transcription, DNA-templated	K03704
gene109_1rc-0	unassigned protein	5.61	2	2	2	553	63.3245	6.21436	1.2787	0.0392736	-	-	-	-
gene60755_1-0	unassigned protein	38.19	4	4	4	144	16.1642	4.65283	1.22918	0.0387015	-	-	-	K06872
gene327_2rc-0	conserved hypothetical phage tail region protein	46.49	7	7	15	185	20.1188	5.22412	1.24295	0.0384308	-	GO:0005198 structural molecule activity	-	-
gene849_2rc-0	unassigned protein	7.07	1	1	1	184	20.2479	7.88428	1.88396	0.0379474	-	-	-	-
gene3527_1-0	ribose-5-phosphate isomerase	52.74	10	10	56	237	25.0953	5.22412	1.33041	0.0378335	-	GO:0004751 ribose-5-phosphate isomerase activity	GO:0009052 pentose-phosphate shunt, non-oxidative branch;GO:0015976 carbon utilization	K01807|ko00030: Pentose phosphate pathway ; ko00710: Carbon fixation in photosynthetic organisms ; ko01200: Carbon metabolism ; ko01230: Biosynthesis of amino acids
gene474_6rc-0	NAD-dependent epimerase dehydratase	40.07	10	10	12	297	33.3097	6.37939	1.24972	0.0374037	-	GO:0003978 UDP-glucose 4-epimerase activity;GO:0050662 coenzyme binding	GO:0006012 galactose metabolic process;GO:0009117 nucleotide metabolic process;GO:0009225 nucleotide-sugar metabolic process	-
gene1381_3rc-0	unassigned protein	60.27	2	2	3	73	8.22309	9.75928	1.30468	0.0369557	-	-	-	-
gene2087_3rc-0	homoserine dehydrogenase	12.54	1	2	4	327	35.0381	5.2749	1.21411	0.0367211	-	GO:0004412 homoserine dehydrogenase activity;GO:0016597 amino acid binding;GO:0050661 NADP binding	GO:0009086 methionine biosynthetic process;GO:0009088 threonine biosynthetic process;GO:0009097 isoleucine biosynthetic process;GO:0055114 oxidation-reduction process;GO:0006544 glycine metabolic process;GO:0006563 L-serine metabolic process;GO:0009085 lysine biosynthetic process	K00003|ko00260: Glycine, serine and threonine metabolism ; ko00270: Cysteine and methionine metabolism ; ko00300: Lysine biosynthesis ; ko01230: Biosynthesis of amino acids
gene268_4rc-0	iron ABC transporter substrate-binding protein	63.64	4	4	8	99	10.9226	8.47021	1.24601	0.0363433	-	GO:0009055 electron carrier activity;GO:0046872 metal ion binding;GO:0051536 iron-sulfur cluster binding	GO:0006118 obsolete electron transport	-
gene6405_1-0	endoribonuclease L-PSP	7.75	1	1	1	129	14.284	7.72314	1.30374	0.0362086	-	GO:0019239 deaminase activity	GO:0008152 metabolic process	-
gene2043_5-0	GMP synthase	17.74	8	8	10	541	60.7602	5.77002	1.27635	0.0359366	-	GO:0003922 GMP synthase (glutamine-hydrolyzing) activity;GO:0005524 ATP binding;GO:0008483 transaminase activity;GO:0016462 pyrophosphatase activity	GO:0006177 GMP biosynthetic process;GO:0006541 glutamine metabolic process;GO:0006144 purine nucleobase metabolic process;GO:0006536 glutamate metabolic process	K01951|ko00230: Purine metabolism ; ko00983: Drug metabolism - other enzymes
gene28154_1-0	enolase	16.5	1	1	1	103	11.4176	4.28467	1.46396	0.035565	GO:0000015 phosphopyruvate hydratase complex;GO:0005576 extracellular region;GO:0009986 cell surface	GO:0000287 magnesium ion binding;GO:0004634 phosphopyruvate hydratase activity	GO:0006096 glycolytic process;GO:0000162 tryptophan biosynthetic process;GO:0006094 gluconeogenesis;GO:0006571 tyrosine biosynthetic process;GO:0009094 L-phenylalanine biosynthetic process	-
gene105_2rc-0	lactoylglutathione lyase	12.68	2	2	4	142	15.5107	5.2749	1.24377	0.0355439	-	GO:0004462 lactoylglutathione lyase activity;GO:0046872 metal ion binding	GO:0005975 carbohydrate metabolic process;GO:0006090 pyruvate metabolic process	K01759|ko00620: Pyruvate metabolism ; ko04011: MAPK signaling pathway - yeast
gene48144_1-0	unassigned protein	41.89	2	2	8	74	8.08418	7.41553	1.74081	0.035339	-	-	-	-
gene1030_1-0	unassigned protein	12.03	2	2	3	266	29.6721	4.98291	1.23846	0.0351091	-	-	-	-
gene361_4rc-0	unassigned protein	17.22	3	3	5	209	23.1559	5.65576	1.28748	0.0350059	-	-	-	-
gene2240_2-0	unassigned protein	27.66	1	1	4	47	5.06154	4.4624	1.59209	0.0348228	-	-	-	-
gene13984_1rc-0	unassigned protein	12.5	1	1	1	80	8.96364	4.65283	1.21509	0.0342185	-	-	-	-
gene6030_1-0	unassigned protein	25	2	2	2	144	16.478	4.83057	1.39736	0.0340837	-	-	-	-
gene13609_3-0	unassigned protein	30.29	8	12	15	416	44.9414	6.66846	1.23611	0.0340342	-	-	-	K13730|ko05100: Bacterial invasion of epithelial cells
gene390_2rc-0	polyribonucleotide nucleotidyltransferase	36.08	18	20	65	715	77.2769	5.13525	1.21281	0.0337639	GO:0005737 cytoplasm	GO:0000175 3'-5'-exoribonuclease activity;GO:0000287 magnesium ion binding;GO:0003723 RNA binding;GO:0004654 polyribonucleotide nucleotidyltransferase activity	GO:0006396 RNA processing;GO:0006402 mRNA catabolic process;GO:0090503 RNA phosphodiester bond hydrolysis, exonucleolytic;GO:0051252 regulation of RNA metabolic process;GO:0006144 purine nucleobase metabolic process;GO:0006206 pyrimidine nucleobase metabolic process	K00962|ko00230: Purine metabolism ; ko00240: Pyrimidine metabolism ; ko03018: RNA degradation
gene1837_3-0	chemotaxis protein	18.84	2	2	4	138	15.5979	4.41162	1.44233	0.0337404	GO:0005622 intracellular	-	GO:0000160 phosphorelay signal transduction system	K02485
gene1431_3rc-0	FHA domain containing protein	23.5	3	3	5	183	19.7755	4.41162	1.26857	0.0335629	-	GO:0005515 protein binding	-	-
gene2875_4rc-0	unassigned protein	41.92	6	6	27	167	18.1744	4.79248	1.2389	0.0335627	-	-	-	-
gene1606_3rc-0	unassigned protein	59.52	1	1	1	42	4.72016	5.87158	1.37257	0.0333977	-	-	-	-
gene875_7rc-0	Fe-S oxidoreductase	4.16	2	2	3	529	60.5504	5.63037	1.37229	0.0333171	-	GO:0003824 catalytic activity;GO:0031419 cobalamin binding;GO:0046872 metal ion binding;GO:0051536 iron-sulfur cluster binding	GO:0008152 metabolic process	-
gene76688_1-0	unassigned protein	40.85	1	2	3	71	8.20227	4.56396	1.22799	0.0332814	-	-	-	-
gene3038_3rc-0	unassigned protein	3.24	1	1	1	432	46.9314	5.79541	1.3212	0.0328337	-	-	-	-
gene30551_1-0	Ycf48-like protein	22.3	3	3	4	269	29.7278	4.79248	1.4205	0.0324317	-	GO:0016787 hydrolase activity	GO:0008152 metabolic process	-
gene2906_2rc-0	Glyoxalase bleomycin resistance protein dioxygenase	11.97	1	1	2	142	15.521	6.31592	1.40922	0.032353	-	GO:0004462 lactoylglutathione lyase activity;GO:0046872 metal ion binding;GO:0051213 dioxygenase activity	GO:0055114 oxidation-reduction process;GO:0005975 carbohydrate metabolic process;GO:0006090 pyruvate metabolic process	K08234
gene2816_6rc-0	protease IV	14.65	2	3	3	273	30.315	7.82568	1.22063	0.0322131	-	GO:0008233 peptidase activity	GO:0006508 proteolysis	K04773
gene54251_1-0	RNA-binding protein	15.6	1	1	1	109	11.9248	6.11279	1.30395	0.0318447	-	GO:0000166 nucleotide binding;GO:0003676 nucleic acid binding	-	-
gene2098_1-0	unassigned protein	30.48	1	1	1	105	11.9035	5.60498	1.78117	0.031832	-	-	-	-
gene15770_2rc-0	unassigned protein	28.95	1	1	2	38	4.40331	8.67529	1.66921	0.0318117	-	-	-	-
gene80310_1rc-0	aconitate hydratase 2	35.38	1	4	6	130	14.0363	4.79248	1.22907	0.0317017	GO:0005829 cytosol	GO:0003994 aconitate hydratase activity;GO:0047456 2-methylisocitrate dehydratase activity;GO:0051539 4 iron, 4 sulfur cluster binding	GO:0019643 reductive tricarboxylic acid cycle;GO:0046487 glyoxylate metabolic process	-
gene32592_1-2	unassigned protein	35.8	2	2	4	81	8.56831	12.8062	1.39293	0.0313476	-	-	-	-
gene71763_1-0	family decarboxylase	13.83	1	1	2	94	10.0285	8.83643	1.31749	0.0307826	GO:0005886 plasma membrane	GO:0010181 FMN binding;GO:0016491 oxidoreductase activity;GO:0016831 carboxy-lyase activity	GO:0006744 ubiquinone biosynthetic process;GO:0055114 oxidation-reduction process	K03182|ko00130: Ubiquinone and other terpenoid-quinone biosynthesis
gene916_4-0	unassigned protein	34.06	4	4	7	138	15.9278	4.18311	1.24936	0.0306608	-	-	-	-
gene61151_3-0	preprotein translocase subunit	2.01	1	2	2	1044	118.753	6.02393	1.22547	0.0305805	GO:0016020 membrane	GO:0005524 ATP binding	GO:0006605 protein targeting;GO:0017038 protein import	K03070|ko03060: Protein export ; ko03070: Bacterial secretion system
gene3210_3rc-0	unassigned protein	22.22	1	1	2	63	7.29772	7.25439	1.3792	0.0305507	-	-	-	-
gene2154_1rc-0	aldehyde dehydrogenase	17.29	2	3	3	266	29.3487	8.23584	1.28535	0.0304894	-	GO:0004030 aldehyde dehydrogenase [NAD(P)+] activity	GO:0006081 cellular aldehyde metabolic process;GO:0055114 oxidation-reduction process;GO:0006094 gluconeogenesis;GO:0006096 glycolytic process;GO:0006547 histidine metabolic process;GO:0006558 L-phenylalanine metabolic process;GO:0006570 tyrosine metabolic process	K00128|ko00010: Glycolysis / Gluconeogenesis ; ko00040: Pentose and glucuronate interconversions ; ko00053: Ascorbate and aldarate metabolism ; ko00071: Fatty acid degradation ; ko00280: Valine, leucine and isoleucine degradation ; ko00310: Lysine degradation ; ko00330: Arginine and proline metabolism ; ko00340: Histidine metabolism ; ko00380: Tryptophan metabolism ; ko00410: beta-Alanine metabol…
gene9_5rc-0	30S ribosomal protein S5	42.61	7	9	29	176	18.4433	10.7554	1.32875	0.0303504	GO:0015935 small ribosomal subunit	GO:0003735 structural constituent of ribosome;GO:0019843 rRNA binding	GO:0006412 translation;GO:0042254 ribosome biogenesis	K02988|ko03010: Ribosome
gene1376_3rc-0	ATP-dependent chaperone	22.43	9	9	12	526	59.1609	5.38916	1.21413	0.0302544	GO:0005737 cytoplasm	GO:0005524 ATP binding	GO:0009408 response to heat;GO:0016485 protein processing	K03695
gene1547_3rc-0	unassigned protein	7.77	1	1	1	283	32.3461	6.03662	1.26491	0.0297011	-	-	-	-
gene3388_1rc-0	unassigned protein	4.51	2	2	3	488	55.4131	6.20166	1.38	0.0294965	-	-	-	-
gene1691_2-0	dihydroorotase	6.22	1	1	4	434	47.6141	5.14795	1.51659	0.0294381	-	GO:0004151 dihydroorotase activity;GO:0046872 metal ion binding	GO:0006221 pyrimidine nucleotide biosynthetic process;GO:0006206 pyrimidine nucleobase metabolic process	K01465|ko00240: Pyrimidine metabolism
gene405_1-0	unassigned protein	29.71	6	6	7	276	30.4635	4.7417	1.7599	0.0293709	-	-	-	-
gene70_5rc-0	unassigned protein	21.08	3	3	7	166	18.6533	6.50732	1.27958	0.029332	-	-	-	-
gene2304_2rc-0	unassigned protein	9.4	2	2	2	234	26.5657	4.37354	1.21313	0.0289709	-	-	-	-
gene583_3rc-0	family transcriptional regulator	30.48	2	2	12	105	11.6099	4.66553	1.20415	0.0287713	-	GO:0003677 DNA binding	GO:0006355 regulation of transcription, DNA-templated	-
gene3348_1-0	serine threonine protein kinase with WD40 repeats	2.71	1	1	1	406	44.9372	7.69385	1.38767	0.0286437	-	GO:0004674 protein serine/threonine kinase activity;GO:0005515 protein binding;GO:0005524 ATP binding	GO:0006468 protein phosphorylation;GO:0009069 serine family amino acid metabolic process	-
gene844_4-0	NAD transhydrogenase subunit beta	19.83	8	8	25	469	48.8667	5.49072	1.22248	0.0282047	GO:0005886 plasma membrane;GO:0016021 integral component of membrane	GO:0008750 NAD(P)+ transhydrogenase (AB-specific) activity;GO:0050661 NADP binding	GO:0055114 oxidation-reduction process;GO:0006769 nicotinamide metabolic process;GO:0046497 nicotinate nucleotide metabolic process	K00325|ko00760: Nicotinate and nicotinamide metabolism
gene13260_2-0	single-strand binding protein	40.83	4	4	5	120	13.3358	6.7417	1.22188	0.028143	-	GO:0003697 single-stranded DNA binding	GO:0006260 DNA replication	K03111|ko03030: DNA replication ; ko03430: Mismatch repair ; ko03440: Homologous recombination
gene892_2rc-0	unassigned protein	10.49	2	2	2	391	42.7092	5.89697	1.22192	0.0279816	-	-	-	-
gene2727_1-0	unassigned protein	7.5	1	1	1	200	22.7015	5.96045	1.66055	0.0278304	-	-	-	-
gene414_5rc-0	unassigned protein	0.95	1	1	1	740	83.4509	8.42627	1.55445	0.0277733	-	-	-	-
gene56329_1-0	primosomal protein	46.67	1	4	11	90	10.0174	7.25439	1.21996	0.0275199	GO:0016020 membrane	-	-	-
gene2718_5rc-0	unassigned protein	10.29	2	2	3	175	19.7498	6.07471	1.26885	0.0274533	-	-	-	-
gene1_1rc-0	peptidase S8 and S53 subtilisin kexin sedolisin	33.03	10	10	41	442	47.008	5.42725	1.26491	0.0274301	-	GO:0004252 serine-type endopeptidase activity	GO:0006508 proteolysis	K13276
gene32570_1-0	unassigned protein	46.88	4	4	12	96	10.7481	4.34814	2.13139	0.0274246	-	-	-	-
gene2006_5-0	monothiol glutaredoxin	15.89	2	2	6	107	12.0571	4.4751	1.34867	0.0273579	GO:0005623 cell	GO:0009055 electron carrier activity;GO:0015035 protein disulfide oxidoreductase activity;GO:0051536 iron-sulfur cluster binding	GO:0045454 cell redox homeostasis;GO:0055114 oxidation-reduction process;GO:0006118 obsolete electron transport	K07390
gene2933_5rc-0	unassigned protein	8.33	1	1	2	156	17.9515	7.57666	1.2132	0.0270671	-	-	-	-
gene3170_4rc-0	phosphoglucomutase	54.09	20	20	51	562	61.3527	5.5542	1.28795	0.0269604	-	GO:0000287 magnesium ion binding;GO:0004614 phosphoglucomutase activity	GO:0005982 starch metabolic process;GO:0005985 sucrose metabolic process;GO:0006012 galactose metabolic process;GO:0006094 gluconeogenesis;GO:0006096 glycolytic process;GO:0006098 pentose-phosphate shunt;GO:0019872 streptomycin biosynthetic process	K01835|ko00010: Glycolysis / Gluconeogenesis ; ko00030: Pentose phosphate pathway ; ko00052: Galactose metabolism ; ko00230: Purine metabolism ; ko00500: Starch and sucrose metabolism ; ko00520: Amino sugar and nucleotide sugar metabolism ; ko00521: Streptomycin biosynthesis
gene91961_1-0	unassigned protein	13.11	1	1	1	61	6.93978	10.0815	1.29131	0.0269341	-	-	-	-
gene76648_1-0	unassigned protein	49.36	4	5	7	156	17.498	6.58057	1.25896	0.0267145	-	-	-	-
gene67238_1-0	chaperonin	82.73	9	12	72	220	23.1207	4.91943	1.24048	0.0266675	GO:0005737 cytoplasm	GO:0005524 ATP binding;GO:0051082 unfolded protein binding	GO:0042026 protein refolding	-
gene1571_2rc-0	unassigned protein	8.73	2	2	2	229	26.9456	8.88037	1.31658	0.0262049	-	-	-	-
gene499_1rc-0	membrane protein	1.16	1	1	2	1202	134.991	6.7417	1.23816	0.0260105	-	GO:0008233 peptidase activity	GO:0006508 proteolysis	-
gene29855_1-0	single-stranded nucleic acid binding R3H domain-containing protein	36.71	6	6	9	158	17.6481	4.91943	1.40512	0.0259397	-	GO:0003676 nucleic acid binding	-	K06346
gene1432_1rc-0	Tetratricopeptide TPR_1 repeat-containing protein	1.26	1	1	3	714	79.9723	7.95752	1.27938	0.0257623	-	GO:0005515 protein binding	-	-
gene45002_2-0	photosystem I core protein	16.38	5	12	72	751	83.2334	7.85498	1.21873	0.0256431	GO:0009522 photosystem I;GO:0016021 integral component of membrane;GO:0042651 thylakoid membrane	GO:0000287 magnesium ion binding;GO:0009055 electron carrier activity;GO:0016168 chlorophyll binding;GO:0016491 oxidoreductase activity;GO:0051539 4 iron, 4 sulfur cluster binding	GO:0015979 photosynthesis;GO:0018298 protein-chromophore linkage;GO:0055114 oxidation-reduction process;GO:0006118 obsolete electron transport	K02689|ko00195: Photosynthesis
gene20064_1rc-0	serine threonine protein kinase	21.43	1	1	1	70	7.6488	4.86865	1.36457	0.0244436	-	GO:0004674 protein serine/threonine kinase activity;GO:0005515 protein binding;GO:0005524 ATP binding	GO:0006468 protein phosphorylation;GO:0009069 serine family amino acid metabolic process	-
gene97_3rc-0	phosphoenolpyruvate carboxykinase	2.62	1	1	1	573	63.6142	5.64307	1.25747	0.0242262	GO:0005737 cytoplasm	GO:0004612 phosphoenolpyruvate carboxykinase (ATP) activity;GO:0005524 ATP binding;GO:0016301 kinase activity;GO:0046872 metal ion binding	GO:0006094 gluconeogenesis;GO:0016310 phosphorylation;GO:0006099 tricarboxylic acid cycle;GO:0015976 carbon utilization	K01610|ko00010: Glycolysis / Gluconeogenesis ; ko00020: Citrate cycle (TCA cycle) ; ko00620: Pyruvate metabolism ; ko00710: Carbon fixation in photosynthetic organisms ; ko01200: Carbon metabolism
gene623_4rc-0	enolase	39.9	11	11	40	406	43.5191	5.14795	1.26211	0.0239748	GO:0000015 phosphopyruvate hydratase complex;GO:0005576 extracellular region;GO:0009986 cell surface	GO:0000287 magnesium ion binding;GO:0004634 phosphopyruvate hydratase activity	GO:0006096 glycolytic process;GO:0000162 tryptophan biosynthetic process;GO:0006094 gluconeogenesis;GO:0006571 tyrosine biosynthetic process;GO:0009094 L-phenylalanine biosynthetic process	K01689|ko00010: Glycolysis / Gluconeogenesis ; ko00680: Methane metabolism ; ko01200: Carbon metabolism ; ko01230: Biosynthesis of amino acids ; ko03018: RNA degradation ; ko04066: HIF-1 signaling pathway
gene403_1rc-0	anthranilate phosphoribosyltransferase	29.91	3	4	9	214	22.5572	5.79541	1.26151	0.0237414	-	GO:0000287 magnesium ion binding;GO:0004048 anthranilate phosphoribosyltransferase activity	GO:0000162 tryptophan biosynthetic process;GO:0006571 tyrosine biosynthetic process;GO:0009094 L-phenylalanine biosynthetic process	K00766|ko00400: Phenylalanine, tyrosine and tryptophan biosynthesis ; ko01230: Biosynthesis of amino acids
gene1101_1rc-0	methyltransferase type 11	19.03	4	4	6	289	32.5616	4.98291	1.40695	0.023382	-	GO:0008168 methyltransferase activity	GO:0032259 methylation	-
gene2043_2-0	acetolactate synthase	37.98	11	14	32	545	59.3971	5.49072	1.26239	0.0231694	GO:0005948 acetolactate synthase complex	GO:0000287 magnesium ion binding;GO:0003984 acetolactate synthase activity;GO:0030976 thiamine pyrophosphate binding	GO:0009097 isoleucine biosynthetic process;GO:0009098 leucine biosynthetic process;GO:0009099 valine biosynthetic process;GO:0015940 pantothenate biosynthetic process	K01652|ko00290: Valine, leucine and isoleucine biosynthesis ; ko00650: Butanoate metabolism ; ko00660: C5-Branched dibasic acid metabolism ; ko00770: Pantothenate and CoA biosynthesis ; ko01210: 2-Oxocarboxylic acid metabolism ; ko01230: Biosynthesis of amino acids
gene1143_1rc-0	assembly protein	40.33	5	5	8	181	20.4365	5.03369	1.34893	0.0230656	-	-	GO:0016226 iron-sulfur cluster assembly	K09014
gene21845_1-0	unassigned protein	59.26	3	4	10	108	12.3192	4.37354	1.28571	0.0229021	-	-	-	-
gene2394_3rc-0	unassigned protein	24.79	4	4	5	238	25.3729	5.08447	1.29389	0.0228308	-	-	-	-
gene76486_1-0	unassigned protein	9.52	1	1	2	126	14.7934	4.729	1.25527	0.0227891	-	-	-	-
gene1525_6rc-0	DNA polymerase III subunit beta	23.65	5	5	7	296	32.3398	5.12256	1.25469	0.022695	GO:0005737 cytoplasm;GO:0009360 DNA polymerase III complex	GO:0003677 DNA binding;GO:0003887 DNA-directed DNA polymerase activity;GO:0008408 3'-5' exonuclease activity	GO:0006260 DNA replication;GO:0071897 DNA biosynthetic process;GO:0090305 nucleic acid phosphodiester bond hydrolysis	K02338|ko00230: Purine metabolism ; ko00240: Pyrimidine metabolism ; ko03030: DNA replication ; ko03430: Mismatch repair ; ko03440: Homologous recombination
gene2479_1-0	unassigned protein	35.21	4	4	5	142	15.9924	7.18115	1.31121	0.0226551	-	-	-	-
gene65153_1-0	molecular chaperone	9.02	1	1	1	244	26.6816	5.5542	1.54484	0.0225001	-	GO:0005524 ATP binding;GO:0051082 unfolded protein binding	GO:0006457 protein folding	-
gene12900_2-0	protoporphyrinogen oxidase	57.14	1	1	1	42	4.45741	8.83643	1.44107	0.0224905	-	GO:0004729 oxygen-dependent protoporphyrinogen oxidase activity	GO:0006779 porphyrin-containing compound biosynthetic process;GO:0055114 oxidation-reduction process;GO:0015994 chlorophyll metabolic process	-
gene4684_2-0	unassigned protein	25	1	1	2	68	7.68401	5.26221	1.286	0.0223407	-	-	-	-
gene15_6-0	lipase esterase	16.25	1	1	3	160	17.2806	5.69385	1.22052	0.0222038	-	GO:0016787 hydrolase activity	GO:0008152 metabolic process	K01066
gene2766_1-0	unassigned protein	45.45	6	6	12	154	17.8843	6.60986	1.20212	0.0219915	-	-	-	-
gene1324_3rc-0	methyl-accepting chemotaxis protein	6.83	2	2	2	483	52.3884	4.93213	1.27289	0.0217603	GO:0016020 membrane	GO:0004871 signal transducer activity	GO:0007165 signal transduction	K03406|ko02020: Two-component system ; ko02030: Bacterial chemotaxis
gene1379_2rc-0	unassigned protein	4.43	1	1	1	203	22.4537	5.04639	1.26537	0.0216703	-	-	-	-
gene60530_1-0	NADH dehydrogenase subunit H	5.65	3	3	4	372	40.0259	5.36377	1.25645	0.0215651	GO:0005886 plasma membrane;GO:0016021 integral component of membrane;GO:0042651 thylakoid membrane	GO:0016655 oxidoreductase activity, acting on NAD(P)H, quinone or similar compound as acceptor;GO:0048038 quinone binding	GO:0019684 photosynthesis, light reaction;GO:0055114 oxidation-reduction process;GO:0006118 obsolete electron transport	K05572|ko00190: Oxidative phosphorylation
gene15139_1-0	unassigned protein	16.89	2	2	2	148	15.7636	5.38916	1.2796	0.0212039	-	-	-	-
gene9_15rc-0	30S ribosomal protein S3	47.52	10	10	21	242	27.1285	10.0229	1.23713	0.0211633	GO:0015935 small ribosomal subunit	GO:0003729 mRNA binding;GO:0003735 structural constituent of ribosome;GO:0019843 rRNA binding	GO:0006412 translation;GO:0042254 ribosome biogenesis	K02982|ko03010: Ribosome
gene1335_1-0	transketolase	69.35	20	20	67	460	49.8165	6.18896	1.22894	0.02107	-	GO:0004802 transketolase activity;GO:0046872 metal ion binding	GO:0006098 pentose-phosphate shunt;GO:0015976 carbon utilization	K00615|ko00030: Pentose phosphate pathway ; ko00710: Carbon fixation in photosynthetic organisms ; ko01051: Biosynthesis of ansamycins ; ko01200: Carbon metabolism ; ko01230: Biosynthesis of amino acids
gene382_5-0	unassigned protein	12.69	3	3	4	268	29.607	7.2251	2.66392	0.0210063	-	-	-	-
gene2057_2-0	GCN5-related N-acetyltransferase	7.14	1	1	1	182	21.1405	8.82178	1.20494	0.0209901	-	GO:0008080 N-acetyltransferase activity	GO:0042967 acyl-carrier-protein biosynthetic process	-
gene48330_1-0	SAM-dependent methlyltransferase	20.97	1	1	1	62	7.09127	4.98291	1.38708	0.0207442	-	GO:0008168 methyltransferase activity	GO:0032259 methylation	-
gene4346_1-0	thioredoxin domain-containing protein	15.94	4	4	9	320	35.9674	5.13525	1.31475	0.0207416	-	GO:0003824 catalytic activity	GO:0008152 metabolic process	K06888
gene506_2rc-0	hypothetical protein	1.05	1	1	1	1432	166.412	6.68311	1.5739	0.0206493	-	GO:0005524 ATP binding	-	-
gene43_1rc-0	ATP-dependent Clp protease proteolytic subunit	19.67	2	3	6	183	20.1693	5.36377	1.20282	0.0204945	GO:0005737 cytoplasm	GO:0004252 serine-type endopeptidase activity	GO:0006508 proteolysis	K01358|ko04112: Cell cycle - Caulobacter
gene2695_1rc-0	TPR domain protein	4.86	1	1	1	185	20.8817	5.5415	1.28094	0.0204886	-	GO:0005515 protein binding	-	-
gene30081_1-0	glyceraldehyde-3-phosphate dehydrogenase	67.66	15	19	171	337	36.2766	6.53662	1.22169	0.0197967	-	GO:0016620 oxidoreductase activity, acting on the aldehyde or oxo group of donors, NAD or NADP as acceptor;GO:0050661 NADP binding;GO:0051287 NAD binding	GO:0006006 glucose metabolic process;GO:0055114 oxidation-reduction process	K00150|ko00010: Glycolysis / Gluconeogenesis ; ko00710: Carbon fixation in photosynthetic organisms ; ko01200: Carbon metabolism ; ko01230: Biosynthesis of amino acids
gene60740_1-0	unassigned protein	61.08	7	7	12	167	18.4294	5.49072	1.20271	0.0193803	-	-	-	-
gene3882_1-0	unassigned protein	14.89	1	1	1	94	11.1566	6.15088	1.34899	0.0191685	-	-	-	-
gene819_1rc-0	trehalose synthase	54.9	2	2	2	51	5.69274	4.25928	1.35887	0.019128	-	GO:0043169 cation binding;GO:0047471 maltose alpha-D-glucosyltransferase activity	GO:0005982 starch metabolic process;GO:0005985 sucrose metabolic process	-
gene2940_1rc-0	diguanylate phosphodiesterase	4.86	1	1	1	514	57.3317	5.33838	2.10421	0.0189752	GO:0043190 ATP-binding cassette (ABC) transporter complex	-	GO:0055085 transmembrane transport	K13889|ko02010: ABC transporters
gene3306_1rc-0	unassigned protein	9.8	2	2	3	296	32.1984	4.66553	1.32673	0.0188995	-	-	-	-
gene46333_1-0	long-chain fatty acid-- ligase	22.46	3	3	4	187	21.223	9.49561	1.49963	0.0188937	-	GO:0016874 ligase activity	GO:0008152 metabolic process	K01897|ko00061: Fatty acid biosynthesis ; ko00071: Fatty acid degradation ; ko01212: Fatty acid metabolism ; ko03320: PPAR signaling pathway ; ko04146: Peroxisome ; ko04920: Adipocytokine signaling pathway
gene32037_1-0	polysaccharide pyruvyl transferase	52.94	2	2	2	51	6.05807	5.78271	1.29065	0.0188145	-	GO:0016740 transferase activity	GO:0008152 metabolic process	-
gene950_2rc-0	NDP-hexose 3-C-methyltransferase	3.41	1	1	1	410	46.3481	5.8335	1.24041	0.0187965	-	GO:0008168 methyltransferase activity	GO:0032259 methylation	-
gene517_2-0	unassigned protein	12.72	2	2	6	173	18.523	5.57959	1.20241	0.0187688	-	-	-	-
gene2876_6rc-0	RNA-binding protein	65.26	5	5	24	95	11.0725	5.17334	1.26039	0.0177932	-	GO:0000166 nucleotide binding;GO:0003676 nucleic acid binding	-	-
gene2760_4-0	phosphoenolpyruvate synthase	66.63	38	46	187	836	92.6679	5.21143	1.22621	0.0176508	-	GO:0005524 ATP binding;GO:0008986 pyruvate, water dikinase activity;GO:0046872 metal ion binding	GO:0006090 pyruvate metabolic process;GO:0006094 gluconeogenesis;GO:0016310 phosphorylation;GO:0019643 reductive tricarboxylic acid cycle	K01007|ko00620: Pyruvate metabolism ; ko00680: Methane metabolism ; ko00720: Carbon fixation pathways in prokaryotes ; ko01200: Carbon metabolism
gene673_3-0	unassigned protein	15.06	3	3	5	332	36.2542	3.75146	1.24431	0.0176116	-	-	-	-
gene2146_1-0	unassigned protein	12.16	1	1	2	74	8.39426	5.87158	1.24331	0.0175158	-	-	-	-
gene1996_1rc-0	malate dehydrogenase	37.99	9	9	19	329	34.896	5.35107	1.20264	0.0172086	-	GO:0030060 L-malate dehydrogenase activity	GO:0005975 carbohydrate metabolic process;GO:0006108 malate metabolic process;GO:0006090 pyruvate metabolic process;GO:0019643 reductive tricarboxylic acid cycle;GO:0046487 glyoxylate metabolic process	K00024|ko00020: Citrate cycle (TCA cycle) ; ko00270: Cysteine and methionine metabolism ; ko00620: Pyruvate metabolism ; ko00630: Glyoxylate and dicarboxylate metabolism ; ko00680: Methane metabolism ; ko00710: Carbon fixation in photosynthetic organisms ; ko00720: Carbon fixation pathways in prokaryotes ; ko01200: Carbon metabolism
gene76573_1-0	unassigned protein	38.82	5	7	10	255	27.9405	5.07178	1.29838	0.0171069	-	-	-	K07114
gene1015_6rc-0	methionine synthase	12.28	2	3	4	334	38.7085	5.90967	1.26788	0.0168728	-	GO:0016740 transferase activity	-	-
gene57256_1-0	unassigned protein	81.4	4	4	8	86	9.06633	3.9292	1.22799	0.0168714	-	-	-	-
gene15298_1-0	glutamate dehydrogenase	30.61	8	8	12	428	45.7647	6.62451	1.21839	0.0168324	-	GO:0016639 oxidoreductase activity, acting on the CH-NH2 group of donors, NAD or NADP as acceptor	GO:0006520 cellular amino acid metabolic process;GO:0055114 oxidation-reduction process;GO:0006118 obsolete electron transport	K00262|ko00220: Arginine biosynthesis ; ko00250: Alanine, aspartate and glutamate metabolism ; ko00910: Nitrogen metabolism
gene2847_1-0	unassigned protein	23.99	2	6	9	296	33.5149	5.09717	1.21191	0.0168058	-	-	-	-
gene45382_1-0	unassigned protein	14.62	1	2	2	171	19.2898	8.00146	1.34834	0.0167952	-	-	-	-
gene13568_1-0	hypothetical protein	25.31	6	6	6	324	37.061	8.32373	1.20136	0.0167316	GO:0016021 integral component of membrane	GO:0008146 sulfotransferase activity	GO:0008152 metabolic process	-
gene61195_2-0	unassigned protein	20.22	1	1	1	89	10.5335	9.24658	1.24744	0.0160959	-	-	-	K14518
gene9_8rc-0	30S ribosomal protein S8	45.86	5	5	16	133	14.851	10.4185	1.20928	0.0159968	GO:0005840 ribosome	GO:0003735 structural constituent of ribosome;GO:0019843 rRNA binding	GO:0006412 translation;GO:0042254 ribosome biogenesis	K02994|ko03010: Ribosome
gene9_16rc-0	50S ribosomal protein L22	56.9	4	5	27	116	12.8989	10.5063	1.41596	0.0158803	GO:0015934 large ribosomal subunit	GO:0003735 structural constituent of ribosome;GO:0019843 rRNA binding	GO:0006412 translation;GO:0042254 ribosome biogenesis	K02890|ko03010: Ribosome
gene2917_2rc-0	Transketolase central region	18.18	2	2	3	132	14.3623	4.70361	1.27998	0.0158373	-	GO:0050193 phosphoketolase activity	GO:0005975 carbohydrate metabolic process;GO:0006098 pentose-phosphate shunt;GO:0015947 methane metabolic process;GO:0015976 carbon utilization	-
gene2146_4rc-0	ferredoxin--nitrite reductase	66.42	6	6	14	134	15.2384	5.60498	1.25419	0.0157436	-	GO:0016730 oxidoreductase activity, acting on iron-sulfur proteins as donors;GO:0046872 metal ion binding;GO:0051539 4 iron, 4 sulfur cluster binding	GO:0055114 oxidation-reduction process	K17892
gene43185_1-1	tail protein	47.37	1	2	4	57	6.22714	5.90967	1.22612	0.0156298	-	GO:0005198 structural molecule activity	-	-
gene2136_5rc-0	peptidase S14	36.73	4	4	6	98	10.7408	9.5835	1.26172	0.0156125	GO:0005737 cytoplasm	GO:0004252 serine-type endopeptidase activity	GO:0006508 proteolysis	-
gene350_1rc-0	50S ribosomal protein L1	58.4	9	10	48	238	25.9827	8.35303	1.2435	0.0156035	GO:0015934 large ribosomal subunit	GO:0000049 tRNA binding;GO:0003735 structural constituent of ribosome;GO:0019843 rRNA binding	GO:0006417 regulation of translation;GO:0042254 ribosome biogenesis	K02863|ko03010: Ribosome
gene362_4rc-0	unassigned protein	42.47	2	2	2	73	7.89012	4.71631	1.34147	0.0150788	-	-	-	-
gene61532_1-0	cell division protein	43.88	18	24	79	629	68.4558	5.5415	1.2386	0.014997	GO:0016021 integral component of membrane;GO:0042651 thylakoid membrane	GO:0004222 metalloendopeptidase activity;GO:0005524 ATP binding;GO:0008270 zinc ion binding;GO:0016887 ATPase activity	GO:0006508 proteolysis;GO:0030163 protein catabolic process;GO:0051301 cell division	K03798
gene31653_1-0	unassigned protein	3.51	1	1	1	313	34.7171	5.46533	1.35712	0.014889	-	-	-	K06872
gene4399_3-1	unassigned protein	17.95	1	1	2	39	4.68168	8.67529	1.35369	0.0147297	-	-	-	-
gene1161_1rc-0	glutamate synthase	45.65	2	3	5	92	9.62677	5.41455	1.35637	0.0147107	-	GO:0016041 glutamate synthase (ferredoxin) activity	GO:0006537 glutamate biosynthetic process;GO:0055114 oxidation-reduction process	-
gene2694_2rc-0	unassigned protein	13.19	1	1	1	91	10.7894	4.97021	1.30152	0.0144772	-	-	-	-
gene12918_1-0	unassigned protein	5.83	1	1	1	240	26.6869	9.51025	1.29184	0.0144112	-	-	-	-
gene60559_1-0	unassigned protein	26.92	1	1	2	26	2.9526	5.021	1.42064	0.0143788	-	-	-	-
gene3384_1-0	homoserine dehydrogenase	20.57	1	2	4	141	15.2619	5.2749	1.20718	0.0142952	-	GO:0004412 homoserine dehydrogenase activity;GO:0016597 amino acid binding;GO:0050661 NADP binding	GO:0009086 methionine biosynthetic process;GO:0009088 threonine biosynthetic process;GO:0009097 isoleucine biosynthetic process;GO:0055114 oxidation-reduction process;GO:0006544 glycine metabolic process;GO:0006563 L-serine metabolic process;GO:0009085 lysine biosynthetic process	-
gene12772_1-0	pterin-4-alpha-carbinolamine dehydratase	83.87	4	4	18	93	10.0751	5.08447	1.39082	0.0140607	-	GO:0008124 4-alpha-hydroxytetrahydrobiopterin dehydratase activity	GO:0006729 tetrahydrobiopterin biosynthetic process	K01724
gene85835_2-0	unassigned protein	11.3	1	1	1	115	12.6757	7.25439	1.29144	0.0137017	-	-	-	-
gene50065_1-0	glycogen phosphorylase	9.43	1	1	1	106	11.6869	4.70361	1.25456	0.0136014	-	GO:0008184 glycogen phosphorylase activity;GO:0030170 pyridoxal phosphate binding	GO:0005975 carbohydrate metabolic process	K00688|ko00500: Starch and sucrose metabolism ; ko04910: Insulin signaling pathway ; ko04922: Glucagon signaling pathway ; ko04931: Insulin resistance
gene14777_1-0	unassigned protein	51.61	3	4	6	93	10.7035	6.55127	1.20317	0.0134506	-	-	-	-
gene12916_1-0	unassigned protein	6.56	1	1	1	183	20.8593	8.03076	1.23224	0.0133847	-	-	-	-
gene268_1-0	peptidyl-prolyl cis-trans isomerase	42.21	7	8	31	263	28.7984	4.37354	1.21047	0.0132515	-	GO:0003755 peptidyl-prolyl cis-trans isomerase activity	GO:0000413 protein peptidyl-prolyl isomerization;GO:0006457 protein folding	-
gene67009_1-0	protease subunit of ATP-dependent protease	14.49	1	1	1	69	7.94396	5.2876	1.29917	0.0130639	GO:0005737 cytoplasm	GO:0004252 serine-type endopeptidase activity	GO:0006508 proteolysis	-
gene5976_1-0	molecular chaperone	17.74	1	1	1	62	6.61955	8.52881	1.36105	0.013034	GO:0005737 cytoplasm	GO:0005524 ATP binding	GO:0006457 protein folding	-
gene2164_3-0	unassigned protein	30.89	7	8	12	246	28.9626	4.65283	1.2509	0.0130095	-	-	-	-
gene62168_1-0	glycolate oxidase	2.49	1	1	1	441	47.7897	6.11279	1.4136	0.0128952	-	GO:0016614 oxidoreductase activity, acting on CH-OH group of donors;GO:0050660 flavin adenine dinucleotide binding	GO:0055114 oxidation-reduction process	K11472|ko00630: Glyoxylate and dicarboxylate metabolism
gene387_1rc-0	unassigned protein	38.89	3	3	4	108	12.145	4.64014	1.24647	0.0127772	-	-	-	-
gene22803_2-0	unassigned protein	54	2	2	5	50	5.79594	5.17334	1.2691	0.0124255	-	-	-	-
gene76714_1-0	membrane protein	3.06	1	1	1	359	40.0631	8.67529	1.29115	0.0121894	GO:0009279 cell outer membrane;GO:0016021 integral component of membrane	GO:0005509 calcium ion binding	-	-
gene77217_1-0	methyltransferase type 11	13.52	2	2	3	244	27.9171	5.22412	1.37629	0.0118807	-	GO:0008168 methyltransferase activity	GO:0032259 methylation	-
gene9_4rc-0	50S ribosomal protein L15	73.08	10	10	32	156	16.3877	11.1362	1.24809	0.0118739	GO:0015934 large ribosomal subunit	GO:0003735 structural constituent of ribosome;GO:0019843 rRNA binding	GO:0006412 translation;GO:0042254 ribosome biogenesis	K02876|ko03010: Ribosome
gene2164_1-0	unassigned protein	3.03	2	2	2	825	90.9489	8.74854	1.20041	0.0117773	-	-	-	-
gene60676_1-0	calcium-translocating P-type PMCA-type	8.65	5	5	5	844	92.1093	4.91943	1.32347	0.0117491	GO:0016021 integral component of membrane;GO:0016529 sarcoplasmic reticulum	GO:0005388 calcium-transporting ATPase activity;GO:0005524 ATP binding;GO:0046872 metal ion binding	GO:0008152 metabolic process;GO:0070588 calcium ion transmembrane transport	K01537
gene13042_1-0	molecular chaperone	63.58	26	33	142	637	68.273	4.90674	1.23552	0.0117131	-	GO:0005524 ATP binding;GO:0032440 2-alkenal reductase [NAD(P)] activity;GO:0051082 unfolded protein binding	GO:0006457 protein folding;GO:0055114 oxidation-reduction process	K04043|ko03018: RNA degradation ; ko05152: Tuberculosis
gene2709_3-0	IMP dehydrogenase family protein	42.39	8	10	21	394	40.7842	5.78271	1.23747	0.0112782	-	GO:0016491 oxidoreductase activity	GO:0055114 oxidation-reduction process	K00088|ko00230: Purine metabolism ; ko00983: Drug metabolism - other enzymes
gene2097_1rc-0	mannose-1-phosphate guanyltransferase	22.71	3	3	4	207	23.0648	4.94482	1.20737	0.0111499	-	GO:0016779 nucleotidyltransferase activity	GO:0009058 biosynthetic process	K00963|ko00040: Pentose and glucuronate interconversions ; ko00052: Galactose metabolism ; ko00500: Starch and sucrose metabolism ; ko00520: Amino sugar and nucleotide sugar metabolism
gene36277_1-0	30S ribosomal protein S16	4.08	1	1	1	196	21.2699	5.12256	1.24293	0.0110853	GO:0005840 ribosome	GO:0003735 structural constituent of ribosome	GO:0006412 translation;GO:0042254 ribosome biogenesis	K02959|ko03010: Ribosome
gene70_7-0	chaperonin	77.89	17	27	215	380	41.0777	5.22412	1.23149	0.0110759	GO:0005737 cytoplasm	GO:0005524 ATP binding;GO:0051082 unfolded protein binding	GO:0042026 protein refolding	K04077|ko03018: RNA degradation ; ko04940: Type I diabetes mellitus ; ko05134: Legionellosis ; ko05152: Tuberculosis
gene452_1rc-0	GTP-binding protein HSR1-related protein	1.41	1	1	1	639	72.518	5.40186	1.20219	0.0110691	-	GO:0005525 GTP binding;GO:0016787 hydrolase activity	GO:0008152 metabolic process	K06946
gene38840_1-0	unassigned protein	30	2	2	3	70	7.73931	10.1694	1.35073	0.0110426	-	-	-	-
gene378_4-0	unassigned protein	30.93	2	2	5	97	11.2469	6.29053	1.30339	0.0110164	-	-	-	-
gene1450_2rc-0	magnesium-protoporphyrin IX monomethyl ester cyclase	41.34	12	14	26	358	42.5656	6.91748	1.2104	0.010858	-	GO:0005506 iron ion binding;GO:0048529 magnesium-protoporphyrin IX monomethyl ester (oxidative) cyclase activity	GO:0015979 photosynthesis;GO:0036068 light-independent chlorophyll biosynthetic process;GO:0055114 oxidation-reduction process	K04035|ko00860: Porphyrin and chlorophyll metabolism
gene44947_1-0	unassigned protein	10.48	1	1	1	105	11.9351	6.68311	1.25706	0.010782	-	-	-	-
gene543_2-0	30S ribosomal protein S16	36.08	4	4	12	97	11.1591	10.5063	1.23943	0.010761	GO:0005840 ribosome	GO:0003735 structural constituent of ribosome	GO:0006412 translation;GO:0042254 ribosome biogenesis	K02959|ko03010: Ribosome
gene35248_1-0	NAD-dependent epimerase dehydratase	38.16	1	2	4	76	9.14147	7.44482	1.27963	0.010733	-	GO:0016853 isomerase activity;GO:0050662 coenzyme binding	GO:0008152 metabolic process	-
gene57120_1-0	unassigned protein	11.76	1	1	2	102	11.4149	4.88135	1.2191	0.0106744	-	-	-	-
gene898_3-0	metallothionein family 14	23.73	1	1	7	59	6.20362	6.84424	1.35395	0.0105838	-	GO:0046872 metal ion binding	-	-
gene29900_1-0	glycosyl transferase family protein	5.83	1	1	1	343	38.0335	6.16357	1.64842	0.0105291	-	GO:0016740 transferase activity	GO:0008152 metabolic process	-
gene787_3rc-0	peptidase C14	9.62	5	5	9	624	68.4192	4.76709	1.20857	0.0102975	-	GO:0004197 cysteine-type endopeptidase activity	GO:0006508 proteolysis	-
gene158_2-0	unassigned protein	24.72	2	2	4	89	10.2433	5.17334	1.214	0.0102691	-	-	-	K09780
gene2992_1rc-0	ROK family	9.3	1	1	3	86	8.96348	4.50049	1.31821	0.0102209	-	GO:0016301 kinase activity	GO:0016310 phosphorylation	-
gene5538_1-0	unassigned protein	48.05	2	2	3	77	8.63846	5.49072	1.28982	0.0100096	-	-	-	-
gene44946_1-0	unassigned protein	37.17	3	3	3	113	12.6204	6.55127	1.28682	0.009868	-	-	-	-
gene70_6-0	molecular chaperone	72.82	6	7	38	103	10.8577	5.24951	1.26604	0.00980165	GO:0005737 cytoplasm	GO:0005524 ATP binding	GO:0006457 protein folding	K04078
gene449_2rc-0	cytochrome C oxidase subunit II	19.46	8	8	12	483	56.5163	5.2876	1.20496	0.00977685	-	GO:0004556 alpha-amylase activity;GO:0005509 calcium ion binding	GO:0005982 starch metabolic process;GO:0005985 sucrose metabolic process	K01176|ko00500: Starch and sucrose metabolism ; ko04973: Carbohydrate digestion and absorption
gene1500_3-0	unassigned protein	17.65	2	2	6	170	19.0825	5.50342	1.30285	0.00973484	-	-	-	-
gene2997_4-0	phosphate ABC transporter substrate-binding protein	18.99	3	3	5	358	38.2012	4.52588	1.20156	0.00972205	GO:0043190 ATP-binding cassette (ABC) transporter complex	GO:0042301 phosphate ion binding	GO:0035435 phosphate ion transmembrane transport	K02040|ko02010: ABC transporters ; ko02020: Two-component system ; ko05152: Tuberculosis
gene29840_1-0	thioredoxin	57.94	3	5	59	107	11.797	4.53857	1.41686	0.00965618	GO:0005623 cell	GO:0015035 protein disulfide oxidoreductase activity;GO:0016853 isomerase activity	GO:0006662 glycerol ether metabolic process;GO:0045454 cell redox homeostasis;GO:0055114 oxidation-reduction process;GO:0006118 obsolete electron transport	K03671
gene2162_2rc-0	N-acetylmuramoyl-L-alanine amidase	6.59	1	1	1	349	37.4764	9.68604	1.23682	0.00954136	-	GO:0008745 N-acetylmuramoyl-L-alanine amidase activity	GO:0009253 peptidoglycan catabolic process;GO:0009252 peptidoglycan biosynthetic process	K01448|ko01503: Cationic antimicrobial peptide (CAMP) resistance
gene905_2rc-0	thiazoline oxidase	3	2	2	3	1232	133.889	4.91943	1.27363	0.00932412	-	GO:0004252 serine-type endopeptidase activity;GO:0016491 oxidoreductase activity	GO:0006508 proteolysis;GO:0055114 oxidation-reduction process	-
gene16061_1-0	peptidyl-prolyl cis-trans isomerase	59.05	3	6	13	105	11.6603	5.13525	1.3413	0.00928541	-	GO:0003755 peptidyl-prolyl cis-trans isomerase activity	GO:0000413 protein peptidyl-prolyl isomerization;GO:0006457 protein folding	-
gene1351_3-0	unassigned protein	6.35	2	2	2	378	42.3477	6.44287	1.36349	0.00918782	-	-	-	-
gene1382_1rc-0	stress protein	14.13	2	2	4	184	20.7382	4.729	1.26664	0.00900206	-	-	GO:0006950 response to stress	K05795
gene583_6rc-0	orange carotenoid protein	52.04	11	12	76	319	35.4981	4.93213	1.27829	0.0085194	GO:0030089 phycobilisome	GO:0031404 chloride ion binding	GO:0006810 transport;GO:0016037 light absorption	-
gene429_2rc-0	Tetratricopeptide TPR_1 repeat-containing protein	3.04	1	1	1	395	43.1678	4.93213	1.49523	0.008435	-	GO:0005515 protein binding;GO:0016787 hydrolase activity	-	-
gene80_2rc-0	NUDIX hydrolase	10.27	1	1	3	146	16.4013	4.50049	1.24678	0.00822464	-	GO:0016787 hydrolase activity	GO:0008152 metabolic process	K01515|ko00230: Purine metabolism
gene1709_2rc-0	mannose-6-phosphate isomerase	10.37	1	1	2	135	15.3847	5.99854	1.45884	0.0080492	-	GO:0004476 mannose-6-phosphate isomerase activity;GO:0016779 nucleotidyltransferase activity	GO:0005976 polysaccharide metabolic process;GO:0006000 fructose metabolic process;GO:0006013 mannose metabolic process	K00971|ko00051: Fructose and mannose metabolism ; ko00520: Amino sugar and nucleotide sugar metabolism
gene76407_2-0	glycosyl transferase	4.57	2	2	2	744	85.8896	8.00146	1.45265	0.00792626	-	GO:0005515 protein binding;GO:0016740 transferase activity	GO:0008152 metabolic process	-
gene45948_2-0	RNA helicase	47.11	14	14	22	484	54.3877	8.89502	1.68497	0.00787344	-	GO:0003676 nucleic acid binding;GO:0004386 helicase activity;GO:0005524 ATP binding	GO:0008152 metabolic process	K05592|ko03018: RNA degradation
gene124_6rc-0	photosystem II chlorophyll-binding protein CP47	37.13	11	15	84	509	56.2082	6.41748	1.28057	0.0078136	GO:0009523 photosystem II;GO:0016021 integral component of membrane;GO:0042651 thylakoid membrane	GO:0016168 chlorophyll binding;GO:0045156 electron transporter, transferring electrons within the cyclic electron transport pathway of photosynthesis activity	GO:0009772 photosynthetic electron transport in photosystem II;GO:0018298 protein-chromophore linkage;GO:0006118 obsolete electron transport	K02704|ko00195: Photosynthesis
gene858_3rc-0	unassigned protein	3.53	1	1	1	340	39.3212	5.35107	1.22506	0.00754366	-	-	-	-
gene2959_4rc-0	peptide chain release factor 1	29.92	5	8	11	371	41.6113	5.2749	1.27004	0.00752249	GO:0005840 ribosome;GO:0018444 translation release factor complex	GO:0016149 translation release factor activity, codon specific	GO:0006444 'de novo' cotranslational protein folding;GO:0006449 regulation of translational termination	K02835
gene12934_4-0	F0F1 ATP synthase subunit delta	64.84	11	11	32	182	20.0758	6.58057	1.21775	0.00732928	GO:0042651 thylakoid membrane;GO:0045261 proton-transporting ATP synthase complex, catalytic core F(1)	GO:0046933 proton-transporting ATP synthase activity, rotational mechanism	GO:0015986 ATP synthesis coupled proton transport	K02113|ko00190: Oxidative phosphorylation ; ko00195: Photosynthesis
gene72430_1-0	ribokinase	23.15	2	2	3	108	11.1968	5.38916	1.29851	0.00723247	-	GO:0004747 ribokinase activity	GO:0006014 D-ribose metabolic process;GO:0046835 carbohydrate phosphorylation;GO:0006098 pentose-phosphate shunt	K00852|ko00030: Pentose phosphate pathway
gene51_8rc-0	pseudaminic acid biosynthesis-associated methylase	13.82	2	2	4	217	24.6444	6.53662	1.32925	0.00700735	-	GO:0016740 transferase activity	-	-
gene2954_1-0	glycosyl transferase family 9	32.19	8	8	15	320	35.0714	5.90967	1.21018	0.00700727	-	GO:0016757 transferase activity, transferring glycosyl groups	GO:0008152 metabolic process	-
gene9_6rc-0	50S ribosomal protein L18	40.83	3	3	8	120	13.5153	10.5356	1.44347	0.00696795	GO:0005840 ribosome	GO:0003735 structural constituent of ribosome;GO:0019843 rRNA binding	GO:0006412 translation;GO:0042254 ribosome biogenesis	K02881|ko03010: Ribosome
gene2694_4-0	elongation factor P	47.94	5	5	9	194	21.4656	4.84326	1.3549	0.0067923	GO:0005840 ribosome	GO:0003746 translation elongation factor activity	GO:0006448 regulation of translational elongation	K02356
gene1447_7rc-0	unassigned protein	24.06	5	6	8	320	35.8122	5.37646	1.32536	0.00670694	-	-	-	-
gene13614_1-1	unassigned protein	13.33	1	1	1	45	4.9469	12.1763	1.36351	0.00645632	-	-	-	-
gene1473_2rc-0	iron-sulfur cluster assembly accessory protein	15.75	1	1	1	127	13.9586	5.09717	1.26891	0.00635794	-	GO:0005198 structural molecule activity;GO:0051536 iron-sulfur cluster binding	GO:0016226 iron-sulfur cluster assembly	K13628
gene799_8rc-0	unassigned protein	4.5	3	3	3	578	65.827	6.3667	1.38332	0.00635714	-	-	-	-
gene158_3-0	unassigned protein	3.22	2	2	3	1025	118.801	7.62061	1.2829	0.00630288	-	-	-	-
gene3008_4rc-0	3-isopropylmalate dehydratase large subunit	18.05	6	7	11	482	52.2954	6.31592	1.21077	0.00626609	GO:0009316 3-isopropylmalate dehydratase complex	GO:0003861 3-isopropylmalate dehydratase activity;GO:0046872 metal ion binding;GO:0051539 4 iron, 4 sulfur cluster binding	GO:0009098 leucine biosynthetic process;GO:0009097 isoleucine biosynthetic process;GO:0009099 valine biosynthetic process	K01703|ko00290: Valine, leucine and isoleucine biosynthesis ; ko00660: C5-Branched dibasic acid metabolism ; ko01210: 2-Oxocarboxylic acid metabolism ; ko01230: Biosynthesis of amino acids
gene119_2rc-0	spermidine putrescine ABC transporter ATP-binding protein	19.12	1	1	1	68	7.75183	5.78271	1.47546	0.00626215	GO:0043190 ATP-binding cassette (ABC) transporter complex	GO:0005524 ATP binding;GO:0015594 putrescine-importing ATPase activity;GO:0015595 spermidine-importing ATPase activity	GO:0008152 metabolic process;GO:0015847 putrescine transport;GO:1903711 spermidine transmembrane transport	-
gene997_3rc-0	unassigned protein	27.27	3	3	4	143	15.8341	6.68311	1.21017	0.00612308	-	-	-	-
gene519_11rc-0	unassigned protein	12.68	1	1	1	284	29.8004	5.33838	1.8367	0.00606875	-	-	-	-
gene68669_1-0	elongation factor partial	39.74	1	2	6	78	8.55913	6.02393	1.45162	0.00590399	GO:0005840 ribosome	GO:0003746 translation elongation factor activity;GO:0003924 GTPase activity;GO:0005525 GTP binding;GO:0043365 [formate-C-acetyltransferase]-activating enzyme activity	GO:0055114 oxidation-reduction process;GO:0006448 regulation of translational elongation	-
gene12934_1-0	ATP synthase CF0 subunit III	9.72	1	1	4	72	7.17001	4.90674	1.58031	0.00581257	GO:0005886 plasma membrane;GO:0009535 chloroplast thylakoid membrane;GO:0016021 integral component of membrane;GO:0045263 proton-transporting ATP synthase complex, coupling factor F(o)	GO:0008289 lipid binding;GO:0046933 proton-transporting ATP synthase activity, rotational mechanism	GO:0015986 ATP synthesis coupled proton transport;GO:0015991 ATP hydrolysis coupled proton transport	K02110|ko00190: Oxidative phosphorylation ; ko00195: Photosynthesis
gene64013_1-0	family protein	9.91	1	1	2	111	12.376	4.88135	1.26289	0.00576111	GO:0009279 cell outer membrane;GO:0016021 integral component of membrane	-	-	K03640
gene18201_1-0	unassigned protein	19.35	1	1	1	62	7.21278	7.44482	1.39869	0.00568123	-	-	-	-
gene2499_2rc-0	unassigned protein	7.79	1	1	2	154	17.8683	8.77783	1.2135	0.00548862	-	-	-	-
gene2235_3rc-0	unassigned protein	23.08	1	1	1	52	5.83397	5.26221	1.3984	0.00537289	-	-	-	-
gene26012_1-0	unassigned protein	14.93	1	1	3	67	7.30791	8.17725	1.42759	0.0053131	-	-	-	-
gene471_11rc-0	unassigned protein	9.91	2	2	3	232	26.6541	5.64307	1.23495	0.00504105	-	-	-	K07013
gene91_2rc-0	glutamine synthetase	60.04	17	18	99	473	52.9149	5.021	1.21772	0.00488622	GO:0005737 cytoplasm	GO:0004356 glutamate-ammonia ligase activity;GO:0005524 ATP binding	GO:0006542 glutamine biosynthetic process;GO:0009399 nitrogen fixation;GO:0009252 peptidoglycan biosynthetic process	K01915|ko00220: Arginine biosynthesis ; ko00250: Alanine, aspartate and glutamate metabolism ; ko00630: Glyoxylate and dicarboxylate metabolism ; ko00910: Nitrogen metabolism ; ko01230: Biosynthesis of amino acids ; ko02020: Two-component system ; ko04724: Glutamatergic synapse ; ko04727: GABAergic synapse
gene441_2rc-0	peptidase S41	36.07	10	10	16	427	47.0611	5.03369	1.20037	0.00487999	-	GO:0005515 protein binding;GO:0008236 serine-type peptidase activity	GO:0006508 proteolysis	K03797
gene1532_2-0	long-chain fatty acid-- ligase	25.49	2	2	4	153	16.7646	4.32275	1.29928	0.00484772	-	GO:0016874 ligase activity	GO:0008152 metabolic process	-
gene1375_5rc-0	ATP-binding region ATPase domain protein	42.21	24	24	47	661	75.7633	5.08447	1.31972	0.00481646	GO:0005737 cytoplasm	GO:0005524 ATP binding;GO:0051082 unfolded protein binding	GO:0006457 protein folding;GO:0006950 response to stress	K04079|ko04141: Protein processing in endoplasmic reticulum ; ko04151: PI3K-Akt signaling pathway ; ko04612: Antigen processing and presentation ; ko04621: NOD-like receptor signaling pathway ; ko04626: Plant-pathogen interaction ; ko04914: Progesterone-mediated oocyte maturation ; ko04915: Estrogen signaling pathway ; ko05200: Pathways in cancer ; ko05215: Prostate cancer
gene28446_1-0	unassigned protein	12.5	1	1	1	80	8.45744	8.22119	1.35544	0.00480304	-	-	-	K05810
gene45461_8-0	DNA-directed RNA polymerase subunit beta	4.03	1	2	2	546	62.3308	5.49072	1.28843	0.00480302	GO:0005730 nucleolus	GO:0003677 DNA binding;GO:0003899 DNA-directed RNA polymerase activity;GO:0032549 ribonucleoside binding	GO:0006351 transcription, DNA-templated;GO:0006144 purine nucleobase metabolic process;GO:0006206 pyrimidine nucleobase metabolic process	K03043|ko00230: Purine metabolism ; ko00240: Pyrimidine metabolism ; ko03020: RNA polymerase
gene1209_2-0	unassigned protein	28.44	9	10	13	450	51.193	5.33838	1.2118	0.00479901	-	-	-	-
gene333_6-0	ribosomal protein S6 modification protein	2.33	1	1	2	301	32.687	9.1001	1.24719	0.0045895	GO:0005840 ribosome	GO:0000287 magnesium ion binding;GO:0005524 ATP binding;GO:0016881 acid-amino acid ligase activity;GO:0030145 manganese ion binding	GO:0006412 translation;GO:0006464 cellular protein modification process	K05844
gene4612_1-0	unassigned protein	12.8	2	2	4	164	18.251	4.65283	1.24624	0.00454856	-	-	-	-
gene30656_1-0	unassigned protein	25.77	2	2	3	97	10.2975	6.53662	1.26175	0.00445708	-	-	-	-
gene67637_1-0	Na-Ca exchanger integrin-beta4	28.92	1	1	1	83	9.0314	4.53857	1.51996	0.00443224	GO:0016021 integral component of membrane	-	GO:0007154 cell communication	-
gene2790_1rc-0	hypothetical protein	14.86	2	3	6	222	26.1317	6.65381	1.2724	0.00441441	-	GO:0003676 nucleic acid binding;GO:0004518 nuclease activity	GO:0090305 nucleic acid phosphodiester bond hydrolysis	-
gene1483_4rc-0	gas vesicle protein	8.61	1	1	1	151	16.2848	4.55127	1.24044	0.00436005	GO:0012506 vesicle membrane	GO:0005198 structural molecule activity	GO:0031412 gas vesicle organization	-
gene23095_1-0	translation initiation factor IF-2	25.56	1	1	2	90	9.28387	9.36377	1.60102	0.00404689	GO:0005840 ribosome	GO:0003743 translation initiation factor activity;GO:0003924 GTPase activity;GO:0005525 GTP binding	GO:0006446 regulation of translational initiation	-
gene39130_1-0	hypothetical protein	14.67	1	1	1	75	8.78522	5.05908	1.37498	0.00397145	-	GO:0003924 GTPase activity	GO:0008152 metabolic process	-
gene840_4rc-0	peptide chain release factor 3	5.77	1	1	1	208	23.435	7.28369	1.70804	0.00389954	GO:0005840 ribosome;GO:0018444 translation release factor complex	GO:0003924 GTPase activity;GO:0005525 GTP binding;GO:0016149 translation release factor activity, codon specific	GO:0006449 regulation of translational termination;GO:0006444 'de novo' cotranslational protein folding	K02837
gene30689_1-0	unassigned protein	38.85	6	6	8	260	30.1924	8.11865	1.20518	0.00385686	-	-	-	-
gene1995_1rc-0	Photosystem I reaction center subunit IV	76.32	4	4	27	76	8.47738	8.73389	1.2469	0.00375182	GO:0009538 photosystem I reaction center;GO:0042651 thylakoid membrane	-	GO:0015979 photosynthesis	-
gene1505_1-0	fructose-bisphosphate aldolase	49.58	9	14	102	359	38.8915	6.0874	1.20149	0.00352447	-	GO:0004332 fructose-bisphosphate aldolase activity;GO:0008270 zinc ion binding	GO:0006096 glycolytic process;GO:0006000 fructose metabolic process;GO:0006013 mannose metabolic process;GO:0006020 inositol metabolic process;GO:0006094 gluconeogenesis;GO:0006098 pentose-phosphate shunt;GO:0015976 carbon utilization	K01624|ko00010: Glycolysis / Gluconeogenesis ; ko00030: Pentose phosphate pathway ; ko00051: Fructose and mannose metabolism ; ko00680: Methane metabolism ; ko00710: Carbon fixation in photosynthetic organisms ; ko01200: Carbon metabolism ; ko01230: Biosynthesis of amino acids
gene29988_2-0	acetyl- carboxylase carboxyl transferase subunit alpha	24.16	6	6	7	327	35.8585	6.34131	1.29106	0.00337896	GO:0009317 acetyl-CoA carboxylase complex	GO:0003989 acetyl-CoA carboxylase activity;GO:0005524 ATP binding;GO:0016740 transferase activity	GO:0006633 fatty acid biosynthetic process;GO:2001295 malonyl-CoA biosynthetic process;GO:0006090 pyruvate metabolic process	K01962|ko00061: Fatty acid biosynthesis ; ko00253: Tetracycline biosynthesis ; ko00620: Pyruvate metabolism ; ko00640: Propanoate metabolism ; ko00720: Carbon fixation pathways in prokaryotes ; ko01200: Carbon metabolism ; ko01212: Fatty acid metabolism
gene3055_1-0	unassigned protein	32.57	8	8	12	350	40.0146	8.51416	1.21198	0.00333406	-	-	-	-
gene2291_2rc-0	unassigned protein	52.3	6	6	8	174	19.4827	4.97021	1.32395	0.00329056	-	-	-	-
gene2753_6-0	unassigned protein	18.98	3	3	3	274	30.7783	8.07471	1.26278	0.00328287	-	-	-	-
gene1529_2rc-0	NADH dehydrogenase subunit B	38.17	6	6	15	241	27.0009	7.21045	1.20977	0.00327639	GO:0042651 thylakoid membrane	GO:0005506 iron ion binding;GO:0008137 NADH dehydrogenase (ubiquinone) activity;GO:0048038 quinone binding;GO:0051539 4 iron, 4 sulfur cluster binding	GO:0019684 photosynthesis, light reaction;GO:0006120 mitochondrial electron transport, NADH to ubiquinone;GO:0006744 ubiquinone biosynthetic process;GO:0006814 sodium ion transport;GO:0015992 proton transport	K05582|ko00190: Oxidative phosphorylation
gene13162_2-0	assembly protein	20.26	4	4	7	227	25.1221	4.99561	1.22465	0.00319255	-	-	GO:0016226 iron-sulfur cluster assembly	K09015
gene15727_1-0	unassigned protein	7.3	2	2	3	315	36.0536	5.69385	1.21097	0.00318453	-	-	-	-
gene3835_5-0	unassigned protein	9.58	2	2	3	240	26.5823	4.60205	1.2401	0.00287182	-	-	-	-
gene3015_3-0	30S ribosomal protein S1	42.86	3	3	6	91	10.0018	4.31006	1.39402	0.00272688	GO:0005840 ribosome	GO:0003676 nucleic acid binding	-	-
gene1324_4rc-0	chemotaxis protein	8.97	2	2	4	379	42.2417	4.85596	1.21337	0.0025909	-	GO:0004871 signal transducer activity	GO:0006935 chemotaxis;GO:0007165 signal transduction	-
gene14339_1-0	alpha beta hydrolase fold protein	9.57	1	1	1	94	10.9178	9.11475	1.34183	0.00256991	-	GO:0016787 hydrolase activity	GO:0008152 metabolic process	-
gene311_4-0	WD-40 repeat protein	5.78	1	1	2	225	25.9004	5.46533	1.2972	0.0024381	-	GO:0005524 ATP binding	-	-
gene1416_6-0	unassigned protein	2.66	1	1	1	563	61.5485	5.8208	1.23449	0.00232712	-	-	-	-
gene32318_1-0	glycosyl transferase group 1	7.96	1	1	1	226	24.9531	5.70654	1.39402	0.00218693	-	GO:0016740 transferase activity	GO:0008152 metabolic process	-
gene821_1-0	RNA polymerase sigma factor	11.31	2	3	3	283	33.0212	8.77783	1.4586	0.00217957	GO:0005667 transcription factor complex	GO:0003677 DNA binding;GO:0003700 transcription factor activity, sequence-specific DNA binding;GO:0016987 sigma factor activity	GO:0006352 DNA-templated transcription, initiation;GO:0006355 regulation of transcription, DNA-templated;GO:0030435 sporulation resulting in formation of a cellular spore;GO:0045449 regulation of transcription, DNA-templated	K03087|ko05111: Vibrio cholerae pathogenic cycle
gene45030_1-0	unassigned protein	25.64	2	2	4	78	8.62548	5.05908	1.32068	0.00216535	-	-	-	-
gene2972_5-0	unassigned protein	24.44	1	1	1	90	10.3361	4.66553	1.26497	0.00195287	-	-	-	-
gene44960_1-0	unassigned protein	16.09	6	6	6	460	53.6591	4.86865	1.22392	0.00192289	-	-	-	-
gene171_1rc-0	unassigned protein	12.5	1	1	3	136	15.2439	9.92041	1.20445	0.00181341	-	-	-	-
gene49358_1-0	fructose-1 6-bisphosphatase	17.05	1	1	1	129	14.4341	4.94482	1.20784	0.017775	GO:0016023 cytoplasmic membrane-bounded vesicle	GO:0000287 magnesium ion binding;GO:0042132 fructose 1,6-bisphosphate 1-phosphatase activity	GO:0000003 reproduction;GO:0000278 mitotic cell cycle;GO:0000768 syncytium formation by plasma membrane fusion;GO:0007271 synaptic transmission, cholinergic;GO:0009792 embryo development ending in birth or egg hatching;GO:0010171 body morphogenesis;GO:0016311 dephosphorylation;GO:0006000 fructose metabolic process;GO:0006013 mannose metabolic process;GO:0006094 gluconeogenesis;GO:0006096 glycolyt…	K03841|ko00010: Glycolysis / Gluconeogenesis ; ko00030: Pentose phosphate pathway ; ko00051: Fructose and mannose metabolism ; ko00680: Methane metabolism ; ko00710: Carbon fixation in photosynthetic organisms ; ko01200: Carbon metabolism ; ko04152: AMPK signaling pathway ; ko04910: Insulin signaling pathway
gene892_5-0	unassigned protein	7.75	1	1	1	142	16.6242	6.53662	1.24274	0.00173872	-	-	-	-
gene2310_2rc-0	cell division protein	23.9	3	3	6	205	22.5029	4.85596	1.27554	0.001705	GO:0005737 cytoplasm	-	GO:0000917 barrier septum assembly;GO:0043093 FtsZ-dependent cytokinesis	K09772
gene488_2-0	unassigned protein	13.56	1	1	1	118	13.3734	4.48779	1.34237	0.00154602	-	-	-	-
gene1004_1rc-0	alpha beta hydrolase	10.86	2	2	2	304	34.7486	8.45557	1.44542	0.00147729	-	GO:0003824 catalytic activity	-	-
gene16562_1-0	adenine-specific DNA methylase containing a Zn-ribbon	17.11	1	1	1	76	8.34433	9.24658	1.30203	0.00142044	-	GO:0003824 catalytic activity	GO:0008152 metabolic process	-
gene1376_2rc-0	glycosyl transferase	1.86	1	1	1	376	42.6865	8.45557	1.20012	0.00139103	-	GO:0016740 transferase activity	GO:0008152 metabolic process	-
gene12776_1-0	peroxiredoxin	62.07	12	12	79	174	19.6087	5.021	1.22367	0.00126446	-	GO:0016491 oxidoreductase activity	GO:0055114 oxidation-reduction process	K03386
gene80645_1-0	unassigned protein	14.29	1	1	1	91	10.594	4.66553	1.24564	0.00109221	-	-	-	-
gene2058_4rc-0	ATPase AAA	11.92	4	4	7	369	42.6084	5.33838	1.2353	0.000958791	-	GO:0005524 ATP binding	-	-
gene2718_4rc-0	UBA THIF-type NAD FAD binding protein	9.63	5	5	7	623	68.5933	6.32861	1.31074	0.000944643	-	GO:0008641 small protein activating enzyme activity	GO:0008152 metabolic process	-
gene2553_1-0	trigger factor	50.16	10	11	26	313	35.1604	4.28467	1.28112	0.000935845	GO:0005737 cytoplasm	GO:0003755 peptidyl-prolyl cis-trans isomerase activity	GO:0000413 protein peptidyl-prolyl isomerization;GO:0006457 protein folding;GO:0007049 cell cycle;GO:0015031 protein transport;GO:0051301 cell division	K03545
gene2727_7-0	unassigned protein	24.58	2	6	9	240	26.2949	6.21436	1.23588	0.000882729	-	-	-	-
gene1486_10rc-0	ribonuclease J	16.61	7	9	15	632	69.2762	7.98682	1.32368	0.000817298	-	GO:0003723 RNA binding;GO:0004521 endoribonuclease activity;GO:0004534 5'-3' exoribonuclease activity;GO:0008270 zinc ion binding	GO:0006396 RNA processing;GO:0090502 RNA phosphodiester bond hydrolysis, endonucleolytic;GO:0090503 RNA phosphodiester bond hydrolysis, exonucleolytic;GO:0051252 regulation of RNA metabolic process	K12574|ko03018: RNA degradation
gene54881_1-0	translation elongation factor TU	31.96	1	2	5	97	10.6283	8.68994	1.45876	0.000781113	GO:0005840 ribosome	GO:0003746 translation elongation factor activity;GO:0003924 GTPase activity;GO:0005525 GTP binding	GO:0006448 regulation of translational elongation	-
gene90_2rc-0	glutaredoxin 3	15.38	1	1	1	104	11.9491	7.07861	1.62202	0.000657213	GO:0005623 cell	GO:0009055 electron carrier activity;GO:0015035 protein disulfide oxidoreductase activity	GO:0045454 cell redox homeostasis;GO:0055114 oxidation-reduction process;GO:0006118 obsolete electron transport	K03676
gene2364_2rc-0	unassigned protein	17.24	7	7	10	493	54.22	7.54736	1.42635	0.000624839	-	-	-	-
gene752_2rc-0	ABC-1 domain-containing protein	18.2	8	8	12	566	64.8986	8.57275	1.24359	0.000431944	-	GO:0004672 protein kinase activity;GO:0005524 ATP binding	GO:0006468 protein phosphorylation	-
gene1486_5-0	unassigned protein	13.1	3	3	4	252	28.7629	5.08447	1.29892	3.74874e-05	-	-	-	-
gene2236_17rc-0	30S ribosomal protein S8	48.87	5	5	10	133	14.8549	10.1841	0.802251	0.0495621	GO:0005840 ribosome	GO:0003735 structural constituent of ribosome;GO:0019843 rRNA binding	GO:0006412 translation;GO:0042254 ribosome biogenesis	K02994|ko03010: Ribosome
gene84052_1-0	unassigned protein	4.33	1	1	1	254	27.9118	8.42627	0.72096	0.0487278	-	-	-	-
gene88794_1-0	unassigned protein	25.81	1	1	1	62	7.18364	4.42432	0.639584	0.0486517	-	-	-	-
gene48572_1-0	unassigned protein	5.64	1	1	1	266	27.9918	4.48779	0.664498	0.0484469	-	-	-	-
gene61929_1-0	unassigned protein	6.14	1	1	1	228	25.681	4.98291	0.8328	0.0479413	-	-	-	-
gene32468_1-0	unassigned protein	2.29	1	1	1	873	95.8297	4.27197	0.585909	0.0478356	-	-	-	K02035
gene33395_1-0	DNA-binding protein	21.78	2	2	3	101	11.167	9.5249	0.787299	0.0478031	-	GO:0003677 DNA binding	-	K03530
gene2505_3-0	unassigned protein	18.42	1	1	1	76	8.6854	5.31299	0.627979	0.0477672	-	-	-	-
gene44227_1-0	sodium:solute symporter	15.07	1	1	1	73	7.99024	6.93213	0.720957	0.0475272	GO:0016020 membrane	-	GO:0006810 transport	-
gene61141_1-0	unassigned protein	15.12	1	1	1	86	9.09456	8.66064	0.822226	0.0466156	-	-	-	-
gene66702_1-0	protein	13.04	1	1	1	92	9.54777	4.93213	0.784363	0.0465859	GO:0005737 cytoplasm	GO:0005524 ATP binding	GO:0042026 protein refolding	-
gene14722_1-0	-dependent receptor	12.11	6	7	11	925	100.621	5.09717	0.726078	0.0461235	GO:0016020 membrane	GO:0004872 receptor activity	GO:0006810 transport;GO:0007165 signal transduction	K16092
gene30375_1-0	30S ribosomal protein S15	57.78	2	2	2	45	5.00859	5.90967	0.830298	0.0460463	GO:0005840 ribosome	GO:0003735 structural constituent of ribosome;GO:0019843 rRNA binding	GO:0006412 translation;GO:0042254 ribosome biogenesis	-
gene82358_2-0	unassigned protein	13.58	1	2	3	162	18.0516	4.70361	0.641884	0.0457418	-	-	-	-
gene16247_1-0	calreticulin isoform 1	2	1	1	2	400	45.786	4.60205	0.822259	0.0449782	GO:0005783 endoplasmic reticulum	GO:0005509 calcium ion binding;GO:0051082 unfolded protein binding	GO:0006457 protein folding	-
gene71790_1-0	ribonuclease PH	10.53	1	1	1	152	16.1084	4.31006	0.66059	0.0449543	-	GO:0000049 tRNA binding;GO:0004549 tRNA-specific ribonuclease activity;GO:0016779 nucleotidyltransferase activity	GO:0008033 tRNA processing;GO:0051252 regulation of RNA metabolic process	K00989
gene33704_2-0	branched-chain amino acid ABC transporter substrate-binding protein	12.47	2	2	5	393	40.4446	4.39893	0.734963	0.0449254	-	-	GO:0006865 amino acid transport	K11954|ko02010: ABC transporters
gene18025_1-0	glycosyl transferase family 9	9.71	1	1	2	103	10.6305	5.33838	0.824661	0.044885	-	GO:0016757 transferase activity, transferring glycosyl groups	GO:0008152 metabolic process	-
gene25977_1-0	unassigned protein	29.41	1	1	1	68	7.18747	4.84326	0.699699	0.044678	-	-	-	-
gene2098_2rc-0	protein serine threonine phosphatase	1.86	1	1	1	751	82.8771	4.7417	0.774127	0.0445355	GO:0008287 protein serine/threonine phosphatase complex	GO:0004722 protein serine/threonine phosphatase activity	GO:0006470 protein dephosphorylation	K01090
gene30764_1-0	unassigned protein	3.25	1	1	2	462	51.2602	5.80811	0.648339	0.044097	-	-	-	-
gene14802_1rc-0	Na-Ca exchanger integrin-beta4	8.65	2	2	2	370	41.2951	4.94482	0.759394	0.0440538	GO:0016021 integral component of membrane	-	GO:0007154 cell communication	-
gene2318_1-0	prolyl endopeptidase	26.87	1	1	1	67	7.23475	6.78564	0.692685	0.0437795	-	GO:0004252 serine-type endopeptidase activity	GO:0006508 proteolysis	K01322|ko04614: Renin-angiotensin system
gene76494_1-0	isocitrate dehydrogenase	2.63	1	1	1	419	45.1473	5.36377	0.764206	0.0436323	-	GO:0000287 magnesium ion binding;GO:0004450 isocitrate dehydrogenase (NADP+) activity;GO:0051287 NAD binding	GO:0006749 glutathione metabolic process;GO:0019643 reductive tricarboxylic acid cycle	K00031|ko00020: Citrate cycle (TCA cycle) ; ko00480: Glutathione metabolism ; ko00720: Carbon fixation pathways in prokaryotes ; ko01200: Carbon metabolism ; ko01210: 2-Oxocarboxylic acid metabolism ; ko01230: Biosynthesis of amino acids ; ko04146: Peroxisome
gene454_2rc-0	beta-lactamase domain protein	7.8	1	2	2	295	33.0704	6.25244	0.640212	0.0435035	-	GO:0016787 hydrolase activity	GO:0008152 metabolic process	-
gene78173_1-0	ribosomal protein S3	3.46	1	1	3	231	25.7426	9.48096	0.811962	0.0429159	GO:0005634 nucleus;GO:0005739 mitochondrion;GO:0005856 cytoskeleton;GO:0005925 focal adhesion;GO:0022627 cytosolic small ribosomal subunit;GO:0032587 ruffle membrane;GO:0070062 extracellular exosome;GO:0071159 NF-kappaB complex;GO:0005667 transcription factor complex	GO:0003729 mRNA binding;GO:0003735 structural constituent of ribosome;GO:0008534 oxidized purine nucleobase lesion DNA N-glycosylase activity;GO:0019901 protein kinase binding;GO:0032357 oxidized purine DNA binding;GO:0051018 protein kinase A binding;GO:0051059 NF-kappaB binding;GO:0051536 iron-sulfur cluster binding;GO:0097100 supercoiled DNA binding	GO:0000184 nuclear-transcribed mRNA catabolic process, nonsense-mediated decay;GO:0006413 translational initiation;GO:0006414 translational elongation;GO:0006415 translational termination;GO:0006614 SRP-dependent cotranslational protein targeting to membrane;GO:0007049 cell cycle;GO:0007275 multicellular organismal development;GO:0019083 viral transcription;GO:0045738 negative regulation of DNA r…	-
gene44753_1-0	unassigned protein	2.63	1	1	2	571	62.1045	5.0083	0.644548	0.0428633	-	-	-	-
gene46087_1-0	aldo keto reductase	3.44	1	1	2	262	29.0213	8.6167	0.720054	0.0424751	-	GO:0016491 oxidoreductase activity	GO:0055114 oxidation-reduction process	K00002|ko00010: Glycolysis / Gluconeogenesis ; ko00040: Pentose and glucuronate interconversions ; ko00561: Glycerolipid metabolism ; ko00930: Caprolactam degradation ; ko01220: Degradation of aromatic compounds
gene16045_1-0	unassigned protein	5.58	2	2	2	448	48.3509	5.07178	0.827383	0.0423419	-	-	-	-
gene66629_1-0	RNA group 3	8.73	1	1	1	275	30.1306	6.354	0.805195	0.0421326	-	GO:0003723 RNA binding;GO:0008173 RNA methyltransferase activity	GO:0006396 RNA processing;GO:0009451 RNA modification	K03218
gene6821_1-0	30S ribosomal protein S15	28.92	2	2	2	83	9.25506	10.7407	0.670342	0.0416746	GO:0005840 ribosome	GO:0003735 structural constituent of ribosome;GO:0019843 rRNA binding	GO:0006412 translation;GO:0042254 ribosome biogenesis	K02956|ko03010: Ribosome
gene31709_2-0	unassigned protein	3.18	1	1	1	440	48.5263	5.22412	0.811458	0.0414822	-	-	-	-
gene26720_1-0	F0F1 ATP synthase subunit beta	22.58	1	2	12	93	9.61436	8.49951	0.70021	0.0414729	GO:0016020 membrane	GO:0005524 ATP binding;GO:0016787 hydrolase activity	GO:0006754 ATP biosynthetic process;GO:1902600 hydrogen ion transmembrane transport	-
gene76578_1-0	clathrin heavy chain 1-like	1.18	1	1	1	844	97.218	5.33838	0.716812	0.0414328	GO:0012505 endomembrane system;GO:0030135 coated vesicle;GO:0044425 membrane part;GO:0044446 intracellular organelle part;GO:0098805 whole membrane	GO:0005515 protein binding	GO:0006886 intracellular protein transport;GO:0016192 vesicle-mediated transport	-
gene21038_1-0	unassigned protein	30.48	2	2	4	105	11.1577	5.09717	0.79245	0.0413751	-	-	-	-
gene42158_1-0	hydroxylamine reductase	13.79	1	1	1	116	12.8562	4.84326	0.730113	0.041148	-	GO:0016491 oxidoreductase activity	GO:0055114 oxidation-reduction process	K05601|ko00910: Nitrogen metabolism
gene90803_1-0	-dependent receptor	18.4	3	3	5	250	27.8716	5.04639	0.746726	0.0408719	GO:0016020 membrane	GO:0004872 receptor activity	GO:0006810 transport;GO:0007165 signal transduction	-
gene38946_1-0	-denpendent receptor	8.73	1	1	1	126	13.2395	4.75439	0.689092	0.0408501	GO:0016020 membrane	-	-	-
gene23068_1-0	Calx-beta domain-containing calcium-binding protein	8.77	1	1	1	114	12.436	3.9292	0.829346	0.0403468	GO:0016021 integral component of membrane	GO:0005509 calcium ion binding	GO:0007229 integrin-mediated signaling pathway	-
gene77047_1-0	photosystem II protein Psb27	54.2	5	6	8	131	14.4985	9.18799	0.701893	0.0400936	GO:0009579 thylakoid	-	GO:0010207 photosystem II assembly	K08902|ko00195: Photosynthesis
gene30340_1-0	50S ribosomal protein L25	29.72	4	4	7	212	22.8025	4.50049	0.749383	0.0396087	GO:0005840 ribosome	GO:0003735 structural constituent of ribosome;GO:0008097 5S rRNA binding	GO:0006412 translation;GO:0042254 ribosome biogenesis	K02897|ko03010: Ribosome
gene60954_1-0	malate-- ligase subunit beta	21.88	2	3	4	192	20.3165	4.64014	0.81967	0.0394188	GO:0042709 succinate-CoA ligase complex	GO:0000287 magnesium ion binding;GO:0004775 succinate-CoA ligase (ADP-forming) activity;GO:0005524 ATP binding;GO:0030145 manganese ion binding	GO:0019643 reductive tricarboxylic acid cycle	K01903|ko00020: Citrate cycle (TCA cycle) ; ko00640: Propanoate metabolism ; ko00660: C5-Branched dibasic acid metabolism ; ko00720: Carbon fixation pathways in prokaryotes ; ko01200: Carbon metabolism
gene18600_1-0	unassigned protein	7.77	1	1	1	206	21.2917	4.62744	0.758288	0.03913	-	-	-	-
gene12959_1-0	ATP synthase F1 subcomplex alpha subunit	14.16	1	3	14	226	24.7261	6.26514	0.732082	0.0384686	GO:0042651 thylakoid membrane;GO:0045261 proton-transporting ATP synthase complex, catalytic core F(1)	GO:0005524 ATP binding;GO:0046933 proton-transporting ATP synthase activity, rotational mechanism;GO:0046961 proton-transporting ATPase activity, rotational mechanism	GO:0015991 ATP hydrolysis coupled proton transport;GO:0042777 plasma membrane ATP synthesis coupled proton transport;GO:0006119 oxidative phosphorylation	-
gene79189_1-0	actin bundling protein	14.14	2	2	2	191	21.0046	5.5542	0.792891	0.0384272	GO:0005886 plasma membrane;GO:0005927 muscle tendon junction	GO:0005509 calcium ion binding	GO:0007498 mesoderm development	-
gene2418_1rc-0	nucleotide sugar epimerase	13.73	3	3	3	255	28.0743	6.60986	0.809588	0.0383672	-	GO:0016857 racemase and epimerase activity, acting on carbohydrates and derivatives;GO:0050662 coenzyme binding	GO:0005975 carbohydrate metabolic process	-
gene37213_1-0	unassigned protein	15.65	1	1	1	115	11.8242	7.25439	0.657841	0.037984	-	-	-	-
gene45586_3-0	50S ribosomal protein L9	8.33	1	1	3	168	18.3187	5.65576	0.765675	0.0378471	GO:0005840 ribosome	GO:0003735 structural constituent of ribosome	GO:0006412 translation;GO:0042254 ribosome biogenesis	K02939|ko03010: Ribosome
gene44718_1-0	protoporphyrin IX magnesium-chelatase	27.82	3	7	14	363	40.2299	5.0083	0.760617	0.0371081	GO:0010007 magnesium chelatase complex	GO:0005524 ATP binding;GO:0016851 magnesium chelatase activity	GO:0015979 photosynthesis;GO:0015995 chlorophyll biosynthetic process	K03405|ko00860: Porphyrin and chlorophyll metabolism
gene17355_1-0	WD40 repeat-containing protein	13.93	2	2	3	201	22.4729	4.64014	0.773773	0.0368826	-	GO:0005515 protein binding	-	-
gene4999_2-0	peptidyl-prolyl cis-trans isomerase	8.29	1	1	1	181	19.4609	4.88135	0.693201	0.0364201	-	GO:0003755 peptidyl-prolyl cis-trans isomerase activity	GO:0000413 protein peptidyl-prolyl isomerization;GO:0006457 protein folding	-
gene27632_1-0	molecular chaperone	10.39	1	1	1	77	7.7781	5.09717	0.742158	0.0363713	GO:0005737 cytoplasm	GO:0005524 ATP binding;GO:0051082 unfolded protein binding	GO:0042026 protein refolding	-
gene23331_1-0	flagellin-like protein	14.13	1	1	1	92	9.76273	8.73389	0.697317	0.0363541	GO:0009288 bacterial-type flagellum	GO:0005198 structural molecule activity	GO:0071973 bacterial-type flagellum-dependent cell motility	-
gene49814_1-0	ABC transporter substrate-binding protein	22.03	1	1	1	59	6.19624	8.83643	0.766868	0.0363537	GO:0043190 ATP-binding cassette (ABC) transporter complex	-	GO:0055085 transmembrane transport	-
gene3991_3-0	transcription elongation factor	7.71	1	3	4	493	54.2197	4.56396	0.786062	0.0362525	GO:0005667 transcription factor complex	GO:0003700 transcription factor activity, sequence-specific DNA binding;GO:0003723 RNA binding	GO:0031564 transcription antitermination;GO:0045449 regulation of transcription, DNA-templated	K02600
gene5809_2-0	class V aminotransferase	15.25	3	3	6	341	37.0651	7.02002	0.819163	0.0362384	-	GO:0008483 transaminase activity	GO:0008152 metabolic process	-
gene4357_1-0	succinyl- synthetase subunit beta	4.38	1	1	1	251	27.4032	4.94482	0.76012	0.0360428	-	GO:0003824 catalytic activity;GO:0005524 ATP binding	GO:0008152 metabolic process	K01903|ko00020: Citrate cycle (TCA cycle) ; ko00640: Propanoate metabolism ; ko00660: C5-Branched dibasic acid metabolism ; ko00720: Carbon fixation pathways in prokaryotes ; ko01200: Carbon metabolism
gene1863_4rc-0	type II and III secretion system protein	3.05	1	1	1	623	69.0337	4.94482	0.80656	0.0353318	GO:0019867 outer membrane	-	GO:0009306 protein secretion	K02507
gene45957_1-0	hemolysin-type calcium-binding region protein	19.27	1	1	1	109	11.4938	4.97021	0.646599	0.0349289	GO:0005615 extracellular space	GO:0005509 calcium ion binding	GO:0009405 pathogenesis	-
gene47714_1-0	4-hydroxy-3-methylbut-2-en-1-yl diphosphate synthase	17.32	2	5	8	306	33.7515	6.55127	0.734979	0.0346941	-	GO:0046429 4-hydroxy-3-methylbut-2-en-1-yl diphosphate synthase activity;GO:0046872 metal ion binding;GO:0051536 iron-sulfur cluster binding	GO:0016114 terpenoid biosynthetic process;GO:0055114 oxidation-reduction process	K03526|ko00900: Terpenoid backbone biosynthesis
gene12867_2-0	F0F1 ATP synthase subunit alpha	49.13	6	11	56	289	30.7937	4.65283	0.64298	0.0345097	GO:0042651 thylakoid membrane;GO:0045261 proton-transporting ATP synthase complex, catalytic core F(1)	GO:0005524 ATP binding;GO:0046933 proton-transporting ATP synthase activity, rotational mechanism;GO:0046961 proton-transporting ATPase activity, rotational mechanism	GO:0015991 ATP hydrolysis coupled proton transport;GO:0042777 plasma membrane ATP synthesis coupled proton transport;GO:0006119 oxidative phosphorylation	K02118|ko00190: Oxidative phosphorylation
gene76551_2-0	integration host factor subunit beta	13.51	1	1	1	111	12.7896	8.99756	0.788365	0.0336001	GO:0005694 chromosome	GO:0003677 DNA binding	GO:0006310 DNA recombination;GO:0006355 regulation of transcription, DNA-templated;GO:0006417 regulation of translation	K05788
gene82954_1-0	beta 7 bundlin	25.32	3	3	3	233	24.0712	7.04932	0.810031	0.0335069	GO:0009289 pilus	-	-	-
gene16674_2-0	unassigned protein	5.4	1	1	1	278	31.4179	6.40479	0.766771	0.0332241	-	-	-	-
gene1999_7-0	Mo-dependent nitrogenase family protein	9.13	2	2	2	230	26.1681	5.41455	0.83293	0.0331456	-	GO:0016491 oxidoreductase activity	GO:0055114 oxidation-reduction process	-
gene2689_1-0	nitrilase cyanide hydratase and apolipoprotein N-acyltransferase	12.8	1	1	2	125	13.734	4.66553	0.813006	0.0330747	-	GO:0016740 transferase activity;GO:0016810 hydrolase activity, acting on carbon-nitrogen (but not peptide) bonds	GO:0006807 nitrogen compound metabolic process	-
gene46241_1-0	unassigned protein	15.33	1	1	1	150	16.4882	4.41162	0.763674	0.0327766	-	-	-	-
gene12866_6-0	F0F1 ATP synthase subunit B	38.75	5	5	5	160	18.0203	5.23682	0.783894	0.0326269	GO:0045263 proton-transporting ATP synthase complex, coupling factor F(o)	GO:0015078 hydrogen ion transmembrane transporter activity	GO:0000278 mitotic cell cycle;GO:0000768 syncytium formation by plasma membrane fusion;GO:0007271 synaptic transmission, cholinergic;GO:0009792 embryo development ending in birth or egg hatching;GO:0010171 body morphogenesis;GO:0015986 ATP synthesis coupled proton transport	K02109|ko00190: Oxidative phosphorylation ; ko00195: Photosynthesis
gene7534_1-0	response regulator with -like receiver domain and winged-helix DNA-binding domain	44.21	3	9	11	242	27.2363	4.93213	0.739998	0.0324587	GO:0005622 intracellular	GO:0003677 DNA binding	GO:0000160 phosphorelay signal transduction system;GO:0006355 regulation of transcription, DNA-templated	K11329|ko02020: Two-component system
gene46180_1-0	adenylosuccinate lyase	14.35	2	4	6	432	48.8681	6.39209	0.808056	0.032256	-	GO:0004018 N6-(1,2-dicarboxyethyl)AMP AMP-lyase (fumarate-forming) activity;GO:0070626 (S)-2-(5-amino-1-(5-phospho-D-ribosyl)imidazole-4-carboxamido)succinate AMP-lyase (fumarate-forming) activity	GO:0006189 'de novo' IMP biosynthetic process;GO:0044208 'de novo' AMP biosynthetic process;GO:0006144 purine nucleobase metabolic process;GO:0006522 alanine metabolic process;GO:0006531 aspartate metabolic process	K01756|ko00230: Purine metabolism ; ko00250: Alanine, aspartate and glutamate metabolism
gene8449_1-0	Cytoplasmic aconitate hydratase	16.51	1	1	1	109	11.6951	6.53662	0.784225	0.0321606	GO:0012505 endomembrane system;GO:0043231 intracellular membrane-bounded organelle;GO:0044444 cytoplasmic part	GO:0016829 lyase activity;GO:0051536 iron-sulfur cluster binding	GO:0010468 regulation of gene expression;GO:0044707 single-multicellular organism process;GO:0044763 single-organism cellular process	K01681|ko00020: Citrate cycle (TCA cycle) ; ko00630: Glyoxylate and dicarboxylate metabolism ; ko00720: Carbon fixation pathways in prokaryotes ; ko01200: Carbon metabolism ; ko01210: 2-Oxocarboxylic acid metabolism ; ko01230: Biosynthesis of amino acids
gene83698_1-0	molecular chaperone	66.05	10	16	88	271	28.8552	5.021	0.828618	0.0320448	GO:0005737 cytoplasm	GO:0005524 ATP binding;GO:0051082 unfolded protein binding	GO:0042026 protein refolding	-
gene45125_1-0	cytochrome b6-f complex iron-sulfur subunit	21.11	3	3	9	180	19.1505	5.49072	0.758878	0.0320145	GO:0042651 thylakoid membrane;GO:0045285 respiratory chain complex III;GO:0009512 cytochrome b6f complex	GO:0008121 ubiquinol-cytochrome-c reductase activity;GO:0009496 plastoquinol--plastocyanin reductase activity;GO:0051537 2 iron, 2 sulfur cluster binding	GO:0055114 oxidation-reduction process;GO:0006118 obsolete electron transport;GO:0006119 oxidative phosphorylation;GO:0015992 proton transport	K02636|ko00195: Photosynthesis
gene38943_1-0	unassigned protein	20	3	3	3	195	20.2721	5.57959	0.605978	0.031769	-	-	-	-
gene14178_2-0	O-linked N-acetylglucosamine SPINDLY family	50	3	3	6	80	8.99151	5.13525	0.818604	0.0317273	-	GO:0005515 protein binding	-	-
gene46_2rc-2	unassigned protein	54.55	1	1	1	22	2.5333	6.45557	0.752876	0.0317182	-	-	-	-
gene51760_1-0	unassigned protein	9.6	1	1	1	198	21.3438	5.93506	0.766542	0.031696	-	-	-	-
gene2498_2rc-0	polyphosphate kinase	5.41	1	1	2	296	34.6248	8.96826	0.830743	0.0315778	GO:0009358 polyphosphate kinase complex	GO:0008976 polyphosphate kinase activity	GO:0006119 oxidative phosphorylation;GO:0006799 polyphosphate biosynthetic process	-
gene77537_2-0	ribulose bisphosphate carboxylase small chain	30.09	3	3	6	113	13.2626	5.89697	0.710164	0.0314573	GO:0009573 chloroplast ribulose bisphosphate carboxylase complex	GO:0016984 ribulose-bisphosphate carboxylase activity	GO:0015977 carbon fixation;GO:0046487 glyoxylate metabolic process	K01602|ko00630: Glyoxylate and dicarboxylate metabolism ; ko00710: Carbon fixation in photosynthetic organisms ; ko01200: Carbon metabolism
gene46531_3-0	unassigned protein	21.33	1	1	1	75	8.05902	4.58936	0.7609	0.0314398	-	-	-	-
gene176_1rc-0	glycine dehydrogenase	3.81	1	1	1	394	43.1481	6.63916	0.81256	0.0314235	-	GO:0004375 glycine dehydrogenase (decarboxylating) activity	GO:0019464 glycine decarboxylation via glycine cleavage system;GO:0055114 oxidation-reduction process;GO:0006563 L-serine metabolic process;GO:0006566 threonine metabolic process	K00282|ko00260: Glycine, serine and threonine metabolism ; ko00630: Glyoxylate and dicarboxylate metabolism ; ko01200: Carbon metabolism
gene2468_1-0	unassigned protein	25	4	4	6	160	18.0991	5.56689	0.784287	0.0313009	-	-	-	-
gene17275_1-0	unassigned protein	18.31	5	5	5	415	45.0919	4.71631	0.771763	0.0311521	-	-	-	-
gene78630_1-0	related to TPM2- isoform 2	11.9	2	2	2	168	19.066	5.03369	0.747256	0.031142	GO:0044464 cell part	-	-	-
gene12959_2-0	F0F1 ATP synthase subunit gamma	23.49	5	5	9	315	34.6423	5.49072	0.771548	0.0310117	GO:0009579 thylakoid;GO:0045261 proton-transporting ATP synthase complex, catalytic core F(1)	GO:0046933 proton-transporting ATP synthase activity, rotational mechanism;GO:0046961 proton-transporting ATPase activity, rotational mechanism	GO:0015986 ATP synthesis coupled proton transport;GO:0006119 oxidative phosphorylation	K02115|ko00190: Oxidative phosphorylation ; ko00195: Photosynthesis
gene27461_1-0	unassigned protein	36.67	3	3	5	90	9.84705	9.99365	0.803593	0.0309939	-	-	-	-
gene7916_1-0	unassigned protein	19.1	1	1	1	89	9.61489	5.0083	0.808794	0.0309061	-	-	-	-
gene49482_1-0	TPR repeat-containing protein	36.45	3	3	3	107	11.6889	5.04639	0.82421	0.0307351	-	GO:0005515 protein binding	-	-
gene51118_1-0	40S ribosomal protein S3-3-like	10.91	2	2	3	220	24.6803	9.89111	0.761722	0.0306632	GO:0015935 small ribosomal subunit	GO:0003723 RNA binding;GO:0003735 structural constituent of ribosome	GO:0006412 translation;GO:0042254 ribosome biogenesis	-
gene78678_1-0	unassigned protein	17.81	1	1	1	73	8.06535	9.59814	0.761769	0.0305817	-	-	-	-
gene71122_1-0	alpha beta hydrolase fold protein	12.38	1	2	3	210	23.1677	5.19873	0.748792	0.030348	-	GO:0003824 catalytic activity	-	-
gene80963_1-0	aconitate hydratase 2	14.02	1	2	4	271	29.1209	6.13818	0.770104	0.0302922	-	GO:0003994 aconitate hydratase activity	GO:0019643 reductive tricarboxylic acid cycle;GO:0046487 glyoxylate metabolic process	K01682|ko00020: Citrate cycle (TCA cycle) ; ko00630: Glyoxylate and dicarboxylate metabolism ; ko00640: Propanoate metabolism ; ko00720: Carbon fixation pathways in prokaryotes ; ko01200: Carbon metabolism ; ko01210: 2-Oxocarboxylic acid metabolism ; ko01230: Biosynthesis of amino acids
gene16813_1-0	-dependent receptor	17.67	4	7	11	515	55.6974	4.57666	0.730012	0.0301831	GO:0016020 membrane	GO:0004872 receptor activity	GO:0006810 transport;GO:0007165 signal transduction	-
gene52601_1-0	unassigned protein	12.96	1	1	1	108	12.4134	4.51318	0.666565	0.0301594	-	-	-	-
gene83330_1-0	unassigned protein	9.89	1	1	1	91	9.88307	5.24951	0.770994	0.0300647	-	-	-	-
gene45136_1-0	DNA gyrase subunit B	6.34	1	3	4	647	72.2392	6.29053	0.816796	0.0300377	GO:0005694 chromosome	GO:0003677 DNA binding;GO:0003918 DNA topoisomerase type II (ATP-hydrolyzing) activity;GO:0005524 ATP binding;GO:0046872 metal ion binding	GO:0006265 DNA topological change	K02470
gene53383_1-0	photosystem II reaction center protein Psb28	23.28	2	2	4	116	13.3636	4.93213	0.807874	0.0298132	GO:0009654 photosystem II oxygen evolving complex	-	GO:0015979 photosynthesis	K08903|ko00195: Photosynthesis
gene60679_1-0	peptidyl-prolyl cis-trans isomerase-like protein	13.53	3	3	3	170	18.6262	8.1626	0.779757	0.0295275	-	GO:0003755 peptidyl-prolyl cis-trans isomerase activity	GO:0000413 protein peptidyl-prolyl isomerization;GO:0006457 protein folding	K01802
gene47086_1-0	unassigned protein	19.05	3	3	4	294	29.6615	6.69775	0.828496	0.0295092	-	-	-	-
gene7731_2-0	cold-shock protein	15.38	1	1	1	65	7.0835	8.54346	0.753444	0.0294595	GO:0005737 cytoplasm	GO:0003677 DNA binding	GO:0006355 regulation of transcription, DNA-templated	K03704
gene36376_2-0	unassigned protein	46.64	7	9	14	253	27.6609	4.95752	0.738389	0.0294285	-	-	-	K03969
gene1170_2rc-0	unassigned protein	44.83	1	1	1	29	3.52594	6.56592	0.800109	0.0294254	-	-	-	-
gene79750_1-0	F0F1 ATP synthase subunit beta	19.69	1	3	5	193	20.2192	5.33838	0.432994	0.0293776	GO:0005886 plasma membrane;GO:0045261 proton-transporting ATP synthase complex, catalytic core F(1)	GO:0005524 ATP binding;GO:0046933 proton-transporting ATP synthase activity, rotational mechanism	GO:0015991 ATP hydrolysis coupled proton transport;GO:0042777 plasma membrane ATP synthesis coupled proton transport	-
gene67460_1-0	unassigned protein	4.05	1	1	1	222	24.1764	6.96143	0.694465	0.0293574	-	-	-	-
gene551_2rc-0	chemotaxis protein	11.3	1	2	5	230	25.7352	4.75439	0.765228	0.0293271	-	-	GO:0000160 phosphorelay signal transduction system;GO:0006355 regulation of transcription, DNA-templated	K02479
gene79918_1-0	unassigned protein	20.54	1	1	1	112	11.8047	4.24658	0.796762	0.0292789	-	-	-	-
gene76974_1-0	translation elongation factor	32.13	8	10	12	361	38.9873	8.89502	0.813299	0.0292607	GO:0005840 ribosome	GO:0003746 translation elongation factor activity;GO:0003924 GTPase activity;GO:0005525 GTP binding	GO:0006448 regulation of translational elongation	K03231|ko03013: RNA transport ; ko05134: Legionellosis
gene46788_1-0	ammonia monooxygenase	9.52	1	1	2	168	19.1828	8.66064	0.793979	0.0292062	GO:0005886 plasma membrane;GO:0016021 integral component of membrane	GO:0004497 monooxygenase activity	GO:0055114 oxidation-reduction process	-
gene17702_2-0	50S ribosomal protein L21	26.06	2	2	4	142	15.6751	5.59229	0.735	0.0289694	GO:0005840 ribosome	GO:0003723 RNA binding;GO:0003735 structural constituent of ribosome	GO:0006412 translation;GO:0042254 ribosome biogenesis	K02888|ko03010: Ribosome
gene46386_1-0	enolase	28.24	8	8	11	432	46.0144	4.76709	0.717351	0.0289318	GO:0000015 phosphopyruvate hydratase complex	GO:0000287 magnesium ion binding;GO:0004634 phosphopyruvate hydratase activity	GO:0006096 glycolytic process;GO:0000162 tryptophan biosynthetic process;GO:0006094 gluconeogenesis;GO:0006571 tyrosine biosynthetic process;GO:0009094 L-phenylalanine biosynthetic process	K01689|ko00010: Glycolysis / Gluconeogenesis ; ko00680: Methane metabolism ; ko01200: Carbon metabolism ; ko01230: Biosynthesis of amino acids ; ko03018: RNA degradation ; ko04066: HIF-1 signaling pathway
gene2420_2rc-0	glutamyl-tRNA amidotransferase	9.65	3	3	6	487	52.2908	5.23682	0.806638	0.0287154	-	GO:0000166 nucleotide binding;GO:0016884 carbon-nitrogen ligase activity, with glutamine as amido-N-donor	GO:0006412 translation	K02433|ko00970: Aminoacyl-tRNA biosynthesis
gene48891_1-0	catalase	7.28	3	3	4	481	54.3191	8.32373	0.798759	0.0287034	-	GO:0004096 catalase activity;GO:0020037 heme binding	GO:0006979 response to oxidative stress;GO:0055114 oxidation-reduction process;GO:0006568 tryptophan metabolic process;GO:0006804 obsolete peroxidase reaction;GO:0015947 methane metabolic process	K03781|ko00380: Tryptophan metabolism ; ko00630: Glyoxylate and dicarboxylate metabolism ; ko01200: Carbon metabolism ; ko04068: FoxO signaling pathway ; ko04146: Peroxisome ; ko05014: Amyotrophic lateral sclerosis (ALS)
gene66589_1-0	unassigned protein	7.92	2	2	2	341	37.6762	4.62744	0.715504	0.0286257	-	-	-	-
gene13768_1-0	inorganic diphosphatase	10.2	2	2	2	304	34.1133	5.37646	0.822667	0.0283263	GO:0005737 cytoplasm	GO:0000287 magnesium ion binding;GO:0004427 inorganic diphosphatase activity	GO:0006119 oxidative phosphorylation	-
gene6838_1-0	nitrate transport 45kD protein	17.81	1	2	3	146	15.5509	5.90967	0.665346	0.0282713	GO:0016020 membrane	-	-	-
gene29820_2-0	unassigned protein	8.39	2	2	2	274	29.575	5.47803	0.820196	0.0281791	-	-	-	-
gene834_1-0	transaldolase	14.22	2	2	2	232	25.7069	4.61475	0.752846	0.0280566	GO:0005737 cytoplasm	GO:0004801 sedoheptulose-7-phosphate:D-glyceraldehyde-3-phosphate glyceronetransferase activity	GO:0005975 carbohydrate metabolic process;GO:0006098 pentose-phosphate shunt	K00616|ko00030: Pentose phosphate pathway ; ko01200: Carbon metabolism ; ko01230: Biosynthesis of amino acids
gene58480_1-0	nitrate transport 45kD protein	63.2	3	6	13	125	14.701	4.51318	0.771381	0.0277877	GO:0005886 plasma membrane	-	GO:0006810 transport;GO:0042128 nitrate assimilation	-
gene35635_2-0	unassigned protein	22	5	5	5	250	27.1136	5.30029	0.715394	0.0277585	-	-	-	-
gene43679_1-0	unassigned protein	12.8	1	1	3	125	13.3375	6.52197	0.826989	0.0277499	-	-	-	-
gene4031_1-0	unassigned protein	17.91	1	1	1	67	7.71144	10.1987	0.754657	0.0277278	-	-	-	K03744
gene47205_1-0	unassigned protein	8.33	1	1	1	132	14.6061	4.13232	0.779234	0.0272381	-	-	-	-
gene81310_1-0	unassigned protein	25.88	2	2	3	85	9.38866	4.88135	0.770005	0.0271743	-	-	-	-
gene61228_1-0	glycoside hydrolase family 57	10.79	1	1	1	139	15.6559	5.13525	0.744134	0.0270156	-	GO:0003824 catalytic activity	GO:0005975 carbohydrate metabolic process	-
gene14418_5-0	50S ribosomal protein L24	18.8	2	2	2	117	13.01	9.94971	0.77293	0.0268891	GO:0005840 ribosome	GO:0003735 structural constituent of ribosome;GO:0019843 rRNA binding	GO:0006412 translation;GO:0042254 ribosome biogenesis	K02895|ko03010: Ribosome
gene2519_4rc-0	allophycocyanin alpha subunit apoprotein	86.34	6	10	82	161	17.4708	4.93213	0.78602	0.0266192	GO:0030089 phycobilisome	-	GO:0015979 photosynthesis;GO:0018298 protein-chromophore linkage;GO:0055114 oxidation-reduction process	K02092|ko00196: Photosynthesis - antenna proteins
gene2366_1rc-0	methyl-accepting chemotaxis protein	8.52	1	3	4	446	47.0505	4.60205	0.784816	0.0265702	GO:0016020 membrane	GO:0004871 signal transducer activity	GO:0006935 chemotaxis;GO:0007165 signal transduction	K03406|ko02020: Two-component system ; ko02030: Bacterial chemotaxis
gene44831_1-0	unassigned protein	14.67	2	2	2	259	28.9604	4.89404	0.724919	0.0262841	-	-	-	-
gene83516_1-0	T-complex protein 1 subunit eta	5.88	1	1	1	170	18.3938	7.25439	0.8106	0.0262462	GO:0005829 cytosol	GO:0005524 ATP binding;GO:0051082 unfolded protein binding	GO:0006457 protein folding	-
gene48027_1-0	unassigned protein	5.86	1	1	1	222	25.6676	4.33545	0.744119	0.0260316	-	-	-	-
gene16296_1-0	unassigned protein	4.93	1	1	3	304	32.0821	5.07178	0.765687	0.0260261	-	-	-	-
gene13953_3-0	amidohydrolase 2	6.51	2	2	2	461	52.0545	5.33838	0.77223	0.0259821	-	GO:0016787 hydrolase activity	GO:0008152 metabolic process	-
gene45577_7-0	30S ribosomal protein S3	28.93	6	6	9	242	27.5168	10.8872	0.72891	0.0255608	GO:0015935 small ribosomal subunit	GO:0003723 RNA binding;GO:0003735 structural constituent of ribosome	GO:0006412 translation;GO:0042254 ribosome biogenesis	K02982|ko03010: Ribosome
gene3455_1-0	unassigned protein	6.48	3	3	4	494	51.7577	6.3667	0.803344	0.0255156	-	-	-	-
gene12407_1-0	50S ribosomal protein L17	11.36	1	1	1	88	10.1644	9.59814	0.647979	0.0254327	GO:0005840 ribosome	GO:0003735 structural constituent of ribosome	GO:0006412 translation;GO:0042254 ribosome biogenesis	K02879|ko03010: Ribosome
gene7186_1-0	Enolase	6.57	2	2	3	426	46.1162	4.61475	0.798507	0.0253117	GO:0000015 phosphopyruvate hydratase complex	GO:0000287 magnesium ion binding;GO:0004634 phosphopyruvate hydratase activity	GO:0006096 glycolytic process;GO:0000162 tryptophan biosynthetic process;GO:0006094 gluconeogenesis;GO:0006571 tyrosine biosynthetic process;GO:0009094 L-phenylalanine biosynthetic process	K01689|ko00010: Glycolysis / Gluconeogenesis ; ko00680: Methane metabolism ; ko01200: Carbon metabolism ; ko01230: Biosynthesis of amino acids ; ko03018: RNA degradation ; ko04066: HIF-1 signaling pathway
gene89049_1-0	unassigned protein	8.33	1	1	2	240	26.5952	4.89404	0.735009	0.0252104	-	-	-	-
gene20595_1-0	ammonia monooxygenase subunit B	32.58	6	6	8	267	29.6903	5.31299	0.80846	0.0250484	GO:0005886 plasma membrane;GO:0016021 integral component of membrane	GO:0004497 monooxygenase activity	GO:0055114 oxidation-reduction process	-
gene16624_1-0	Actin-related protein 2 3 complex subunit 5	14.02	2	2	2	164	17.7341	6.04932	0.824975	0.0249422	GO:0005885 Arp2/3 protein complex;GO:0044444 cytoplasmic part	-	GO:0034314 Arp2/3 complex-mediated actin nucleation	-
gene13185_5-0	unassigned protein	2.54	1	1	1	433	47.3335	4.90674	0.828718	0.0248988	-	-	-	-
gene18663_1-0	Na-Ca exchanger integrin-beta4	5.73	1	1	1	262	27.3902	3.99268	0.769048	0.0248894	-	GO:0005509 calcium ion binding	-	-
gene78663_1-0	signal peptide peptidase A	13.7	1	1	1	146	15.9855	7.41553	0.731799	0.0248867	-	GO:0008233 peptidase activity	GO:0006508 proteolysis	-
gene29802_1-0	alpha tubulin 2	4.19	1	2	3	453	49.9467	5.09717	0.74884	0.0248739	GO:0005737 cytoplasm;GO:0005874 microtubule	GO:0003924 GTPase activity;GO:0005200 structural constituent of cytoskeleton;GO:0005525 GTP binding	GO:0007017 microtubule-based process;GO:0008152 metabolic process;GO:0051258 protein polymerization	-
gene32964_3-0	type II restriction endonuclease	3.95	1	1	1	304	34.8072	8.99756	0.815731	0.0248611	-	GO:0004519 endonuclease activity	GO:0090305 nucleic acid phosphodiester bond hydrolysis	-
gene66093_1-0	DNA-directed RNA polymerase subunit beta	8.64	1	1	1	81	8.85159	4.88135	0.820267	0.0248442	GO:0005730 nucleolus	GO:0003677 DNA binding;GO:0003899 DNA-directed RNA polymerase activity;GO:0032549 ribonucleoside binding	GO:0006351 transcription, DNA-templated;GO:0006144 purine nucleobase metabolic process;GO:0006206 pyrimidine nucleobase metabolic process	K03043|ko00230: Purine metabolism ; ko00240: Pyrimidine metabolism ; ko03020: RNA polymerase
gene65919_2-0	UPF0133 protein ybaB	65.52	7	7	9	116	12.3231	4.67822	0.820057	0.0246435	GO:0009295 nucleoid;GO:0044424 intracellular part	-	-	K09747
gene27600_1-0	porin	12.5	2	2	2	160	16.6226	9.30518	0.811411	0.0245694	GO:0016020 membrane	GO:0015288 porin activity	GO:0006810 transport	K18133|ko01501: beta-Lactam resistance
gene17996_2-0	unassigned protein	12.12	1	1	2	198	20.1706	4.75439	0.756684	0.0244437	-	-	-	-
gene1339_1rc-0	30S ribosomal protein S7	52.81	3	4	11	89	10.1344	10.6528	0.749295	0.0243852	GO:0015935 small ribosomal subunit	GO:0000049 tRNA binding;GO:0003735 structural constituent of ribosome;GO:0019843 rRNA binding	GO:0006412 translation;GO:0042254 ribosome biogenesis	K02992|ko03010: Ribosome
gene16285_1-0	ABC transporter ATP-binding protein	13.54	1	1	1	96	11.2835	4.4624	0.831619	0.0242641	GO:0016020 membrane	GO:0005524 ATP binding;GO:0016887 ATPase activity	GO:0008152 metabolic process	-
gene78115_1-0	polyribonucleotide nucleotidyltransferase	21.81	10	12	19	706	76.5805	5.09717	0.788773	0.0241387	-	GO:0000175 3'-5'-exoribonuclease activity;GO:0003723 RNA binding;GO:0004654 polyribonucleotide nucleotidyltransferase activity;GO:0046872 metal ion binding	GO:0006396 RNA processing;GO:0006402 mRNA catabolic process;GO:0051252 regulation of RNA metabolic process;GO:0006144 purine nucleobase metabolic process;GO:0006206 pyrimidine nucleobase metabolic process	K00962|ko00230: Purine metabolism ; ko00240: Pyrimidine metabolism ; ko03018: RNA degradation
gene46733_1-0	unassigned protein	7.36	1	1	2	231	23.6668	5.021	0.640902	0.0240443	-	-	-	-
gene36500_1-0	unassigned protein	17.36	2	2	2	144	15.6328	4.90674	0.648215	0.0240139	-	-	-	-
gene3394_1rc-0	acetylornithine aminotransferase	13.79	1	1	1	87	9.80179	6.354	0.671254	0.0239879	-	GO:0008483 transaminase activity;GO:0030170 pyridoxal phosphate binding	GO:0006520 cellular amino acid metabolic process	K00818|ko00220: Arginine biosynthesis ; ko01210: 2-Oxocarboxylic acid metabolism ; ko01230: Biosynthesis of amino acids
gene45530_1-0	cyanobacterial porin	12.85	4	4	4	459	49.4436	4.79248	0.766064	0.0238886	GO:0016021 integral component of membrane	GO:0005215 transporter activity	GO:0006810 transport	-
gene30711_1-0	unassigned protein	20.95	2	2	3	105	10.267	4.95752	0.751085	0.0238044	-	-	-	-
gene31740_1-0	beta-tubulin	15.21	1	2	2	217	23.8765	4.7417	0.733597	0.0233519	GO:0005737 cytoplasm;GO:0005874 microtubule	GO:0003924 GTPase activity;GO:0005200 structural constituent of cytoskeleton;GO:0005525 GTP binding	GO:0007017 microtubule-based process;GO:0008152 metabolic process;GO:0051258 protein polymerization	-
gene2236_13rc-0	50S ribosomal protein L15	17.9	2	2	3	162	17.0419	10.5356	0.71286	0.0232282	GO:0015934 large ribosomal subunit	GO:0003735 structural constituent of ribosome	GO:0006412 translation;GO:0042254 ribosome biogenesis	K02876|ko03010: Ribosome
gene84080_1-0	unassigned protein	18.97	3	3	3	232	24.7353	4.88135	0.613042	0.0231884	-	-	-	-
gene46160_1-0	unassigned protein	17.65	2	2	3	204	21.7398	5.5415	0.700505	0.0231776	-	-	-	-
gene21254_1-0	unassigned protein	32.65	1	1	1	49	5.27277	6.56592	0.751018	0.0231574	-	-	-	-
gene32167_2-0	molecular chaperone	40.04	12	18	42	552	58.2547	4.98291	0.799743	0.0231371	GO:0005737 cytoplasm	GO:0005524 ATP binding	GO:0042026 protein refolding	K04077|ko03018: RNA degradation ; ko04940: Type I diabetes mellitus ; ko05134: Legionellosis ; ko05152: Tuberculosis
gene33658_1-0	cyanobacterial porin	6.11	2	2	6	442	47.242	4.33545	0.764703	0.0231209	GO:0016021 integral component of membrane	GO:0005215 transporter activity	GO:0006810 transport	-
gene1399_2rc-0	type II and III secretion system protein	6.85	4	5	5	847	90.1994	4.81787	0.788154	0.023045	GO:0019867 outer membrane	-	GO:0009306 protein secretion	K02666
gene50936_1-0	superoxide dismutase	47.31	6	7	21	167	17.8841	6.88818	0.816283	0.0229685	-	GO:0004784 superoxide dismutase activity;GO:0046872 metal ion binding	GO:0006801 superoxide metabolic process;GO:0055114 oxidation-reduction process	K04564|ko04068: FoxO signaling pathway ; ko04146: Peroxisome ; ko05016: Huntington's disease
gene30888_4-0	FG-GAP repeat protein	3.79	3	3	3	1083	118.343	4.53857	0.732363	0.02296	GO:0016020 membrane	GO:0005509 calcium ion binding	-	-
gene76819_1-0	DNA-dependent RNA polymerase	21.98	1	2	3	91	10.3615	4.60205	0.687238	0.0228964	GO:0016023 cytoplasmic membrane-bounded vesicle;GO:0005730 nucleolus	GO:0003677 DNA binding;GO:0003899 DNA-directed RNA polymerase activity	GO:0000003 reproduction;GO:0000278 mitotic cell cycle;GO:0000768 syncytium formation by plasma membrane fusion;GO:0006351 transcription, DNA-templated;GO:0007271 synaptic transmission, cholinergic;GO:0009792 embryo development ending in birth or egg hatching;GO:0010171 body morphogenesis;GO:0006144 purine nucleobase metabolic process;GO:0006206 pyrimidine nucleobase metabolic process	K03046|ko00230: Purine metabolism ; ko00240: Pyrimidine metabolism ; ko03020: RNA polymerase
gene78036_1-0	phosphopyruvate hydratase	9.48	2	2	2	327	35.0949	5.26221	0.824162	0.022844	GO:0000015 phosphopyruvate hydratase complex	GO:0000287 magnesium ion binding;GO:0004634 phosphopyruvate hydratase activity	GO:0006096 glycolytic process;GO:0000162 tryptophan biosynthetic process;GO:0006094 gluconeogenesis;GO:0006571 tyrosine biosynthetic process;GO:0009094 L-phenylalanine biosynthetic process	-
gene20791_1-0	magnesium-protoporphyrin IX monomethyl ester cyclase	14.47	2	2	2	152	17.8301	8.74854	0.759588	0.0228342	-	GO:0046872 metal ion binding;GO:0048529 magnesium-protoporphyrin IX monomethyl ester (oxidative) cyclase activity	GO:0015979 photosynthesis;GO:0015995 chlorophyll biosynthetic process	-
gene65684_1-0	type IV pilin	15.22	1	1	1	138	13.638	4.89404	0.640129	0.0227511	GO:0009289 pilus	-	GO:0007155 cell adhesion	-
gene80475_1-0	glucose-6-phosphate isomerase	16.23	3	5	8	536	58.4189	5.23682	0.745091	0.0227118	GO:0005737 cytoplasm	GO:0004347 glucose-6-phosphate isomerase activity	GO:0006094 gluconeogenesis;GO:0006096 glycolytic process;GO:0005982 starch metabolic process;GO:0005985 sucrose metabolic process;GO:0006098 pentose-phosphate shunt	K01810|ko00010: Glycolysis / Gluconeogenesis ; ko00030: Pentose phosphate pathway ; ko00500: Starch and sucrose metabolism ; ko00520: Amino sugar and nucleotide sugar metabolism ; ko01200: Carbon metabolism
gene60606_1-0	fibronectin type III domain-containing protein	1.76	1	1	2	737	82.6194	5.22412	0.660794	0.022539	-	GO:0016787 hydrolase activity	-	-
gene45712_1-0	pyruvate-flavodoxin oxidoreductase	6.21	1	3	9	499	55.4239	5.50342	0.561905	0.0224691	-	GO:0005515 protein binding;GO:0016903 oxidoreductase activity, acting on the aldehyde or oxo group of donors;GO:0046872 metal ion binding;GO:0051536 iron-sulfur cluster binding	GO:0055114 oxidation-reduction process	K03737|ko00010: Glycolysis / Gluconeogenesis ; ko00020: Citrate cycle (TCA cycle) ; ko00620: Pyruvate metabolism ; ko00650: Butanoate metabolism ; ko00720: Carbon fixation pathways in prokaryotes ; ko01200: Carbon metabolism
gene12867_1-0	F0F1 ATP synthase subunit delta	14.05	1	1	2	121	13.6734	5.56689	0.8235	0.0224157	GO:0045259 proton-transporting ATP synthase complex	GO:0046933 proton-transporting ATP synthase activity, rotational mechanism	GO:0015986 ATP synthesis coupled proton transport	-
gene81698_1-0	14-3-3 protein	17.98	1	2	3	178	20.2924	5.50342	0.669704	0.0224042	-	GO:0019904 protein domain specific binding	-	-
gene34019_2-0	adenosylhomocysteinase	21.88	6	8	16	425	46.0946	5.78271	0.746119	0.0222832	-	GO:0004013 adenosylhomocysteinase activity	GO:0006730 one-carbon metabolic process;GO:0006555 methionine metabolic process	K01251|ko00270: Cysteine and methionine metabolism
gene33259_1-0	hypothetical protein ACD_4C00459G0012	7.35	1	1	1	136	14.3942	4.71631	0.728704	0.0222569	GO:0015627 type II protein secretion system complex	GO:0008565 protein transporter activity	GO:0015628 protein secretion by the type II secretion system	-
gene76672_1-0	chaperone protein	8.02	2	5	10	648	69.2656	4.95752	0.808967	0.0218521	-	GO:0005524 ATP binding;GO:0051082 unfolded protein binding	GO:0006457 protein folding	K04043|ko03018: RNA degradation ; ko05152: Tuberculosis
gene45854_2-0	amino acid ABC transporter substrate-binding protein	15.12	3	3	3	344	36.8651	4.4624	0.790513	0.0217529	-	GO:0005215 transporter activity	GO:0006810 transport	-
gene47001_1-0	4-alpha-glucanotransferase	12.84	2	2	2	148	17.1941	4.99561	0.803212	0.0217426	-	GO:0004134 4-alpha-glucanotransferase activity	GO:0005982 starch metabolic process;GO:0005985 sucrose metabolic process	K00705|ko00500: Starch and sucrose metabolism
gene7313_1-0	C4-dicarboxylate ABC transporter	13.64	1	1	1	110	12.4781	5.05908	0.76497	0.0217325	GO:0030288 outer membrane-bounded periplasmic space	GO:0046872 metal ion binding	GO:0006810 transport	-
gene1622_1-0	transketolase	16.76	2	2	3	173	18.4654	5.42725	0.739035	0.0214665	-	GO:0016740 transferase activity	GO:0008152 metabolic process	-
gene47332_1-0	unassigned protein	6.74	1	1	1	193	21.6305	5.26221	0.652815	0.0214367	-	-	-	-
gene1778_3rc-0	unassigned protein	27.39	5	5	10	230	25.8763	5.021	0.757459	0.0214293	-	-	-	-
gene36622_1-0	unassigned protein	2.83	1	1	1	353	38.4551	4.39893	0.732458	0.0211259	-	-	-	-
gene76725_2-0	glutamate synthase	11.59	6	8	9	932	102.851	5.52881	0.713089	0.0210395	-	GO:0015930 glutamate synthase activity	GO:0006537 glutamate biosynthetic process;GO:0055114 oxidation-reduction process	K00284|ko00630: Glyoxylate and dicarboxylate metabolism ; ko00910: Nitrogen metabolism
gene61651_1-0	-dependent receptor	4.73	1	2	3	529	58.1907	4.52588	0.825404	0.0210021	GO:0016020 membrane	GO:0004872 receptor activity	GO:0006810 transport;GO:0007165 signal transduction	-
gene4838_1-0	unassigned protein	8.26	2	2	3	363	39.2645	5.33838	0.819673	0.0208608	-	-	-	-
gene33671_1-0	GTP-binding protein	2.94	1	1	1	340	38.7052	6.90283	0.782093	0.020775	GO:0043226 organelle;GO:0044424 intracellular part	GO:0005525 GTP binding	-	K06942
gene77857_3-0	membrane protein Oxa1 family	9.92	2	3	4	383	42.5173	5.84619	0.749947	0.0207737	GO:0016021 integral component of membrane	-	GO:0051205 protein insertion into membrane	K03217|ko03060: Protein export ; ko03070: Bacterial secretion system
gene45577_1-0	50S ribosomal protein L3	22.22	4	4	9	243	26.0649	9.83252	0.688002	0.0207679	GO:0005840 ribosome	GO:0003723 RNA binding;GO:0003735 structural constituent of ribosome	GO:0006412 translation;GO:0042254 ribosome biogenesis	K02906|ko03010: Ribosome
gene3472_2-0	TPR repeat family protein	3.9	1	1	1	282	30.8261	4.60205	0.670153	0.0207339	-	GO:0005515 protein binding	-	-
gene34048_1-0	inorganic pyrophosphatase	28.34	4	4	8	187	21.0385	4.70361	0.74702	0.0205648	GO:0005737 cytoplasm	GO:0000287 magnesium ion binding;GO:0004427 inorganic diphosphatase activity	GO:0006119 oxidative phosphorylation	K01507|ko00190: Oxidative phosphorylation
gene33430_1-0	IMP cyclohydrolase	16.67	1	2	2	144	15.198	5.56689	0.66839	0.0204492	GO:0042720 mitochondrial inner membrane peptidase complex	GO:0003937 IMP cyclohydrolase activity;GO:0004643 phosphoribosylaminoimidazolecarboxamide formyltransferase activity	GO:0006164 purine nucleotide biosynthetic process;GO:0006144 purine nucleobase metabolic process	K00602|ko00230: Purine metabolism ; ko00670: One carbon pool by folate
gene17061_1-0	unassigned protein	28.77	3	3	6	146	15.0423	7.40088	0.691865	0.0204444	-	-	-	-
gene81046_1-0	30S ribosomal protein S16	24.8	3	3	3	125	13.4049	6.82959	0.753938	0.0204193	GO:0015935 small ribosomal subunit	GO:0003735 structural constituent of ribosome	GO:0006412 translation;GO:0042254 ribosome biogenesis	K02959|ko03010: Ribosome
gene61601_1-0	precorrin-3B synthase	14.98	3	3	4	307	33.8146	7.38623	0.830813	0.0203688	-	GO:0016491 oxidoreductase activity;GO:0020037 heme binding;GO:0051536 iron-sulfur cluster binding	GO:0055114 oxidation-reduction process	-
gene1091_1-0	unassigned protein	7.2	1	1	2	125	14.4295	9.92041	0.798754	0.0203674	-	-	-	-
gene83383_1-0	CBS domain containing protein	10.06	1	1	2	159	18.1205	5.60498	0.816378	0.0201433	-	-	GO:0009987 cellular process	-
gene31908_1-0	sugar kinase	12.72	3	3	3	338	36.0712	4.89404	0.730168	0.0201126	-	GO:0004747 ribokinase activity	GO:0006014 D-ribose metabolic process;GO:0006098 pentose-phosphate shunt	-
gene18705_2-0	photosystem I iron-sulfur protein	92.59	1	8	56	81	8.8221	5.94775	0.783412	0.0200942	GO:0009522 photosystem I;GO:0042651 thylakoid membrane	GO:0009055 electron carrier activity;GO:0016491 oxidoreductase activity;GO:0046872 metal ion binding;GO:0051539 4 iron, 4 sulfur cluster binding	GO:0009773 photosynthetic electron transport in photosystem I;GO:0006118 obsolete electron transport	K02691|ko00195: Photosynthesis
gene7539_1-0	D-3-phosphoglycerate dehydrogenase	44.66	3	3	3	103	10.7528	5.09717	0.748602	0.0200937	-	GO:0004617 phosphoglycerate dehydrogenase activity;GO:0016597 amino acid binding;GO:0051287 NAD binding	GO:0006564 L-serine biosynthetic process;GO:0055114 oxidation-reduction process;GO:0006544 glycine metabolic process;GO:0006566 threonine metabolic process	-
gene25063_1-0	unassigned protein	15.29	1	1	1	85	9.25161	6.68311	0.748179	0.0199525	-	-	-	-
gene29787_2-0	F0F1 ATP synthase subunit alpha	7.83	1	3	11	511	54.5875	5.73193	0.653971	0.0198934	GO:0045261 proton-transporting ATP synthase complex, catalytic core F(1)	GO:0005524 ATP binding;GO:0046933 proton-transporting ATP synthase activity, rotational mechanism;GO:0046961 proton-transporting ATPase activity, rotational mechanism	GO:0015986 ATP synthesis coupled proton transport;GO:0015991 ATP hydrolysis coupled proton transport;GO:0006119 oxidative phosphorylation	K02111|ko00190: Oxidative phosphorylation ; ko00195: Photosynthesis
gene1984_3rc-0	nucleotide sugar dehydrogenase	26.28	7	10	20	487	53.0281	5.14795	0.78222	0.019855	-	GO:0003979 UDP-glucose 6-dehydrogenase activity;GO:0051287 NAD binding	GO:0000271 polysaccharide biosynthetic process;GO:0055114 oxidation-reduction process;GO:0005982 starch metabolic process;GO:0005985 sucrose metabolic process;GO:0009117 nucleotide metabolic process	K00012|ko00040: Pentose and glucuronate interconversions ; ko00053: Ascorbate and aldarate metabolism ; ko00500: Starch and sucrose metabolism ; ko00520: Amino sugar and nucleotide sugar metabolism
gene51996_2-0	unassigned protein	40.85	2	2	5	71	7.23162	4.81787	0.665861	0.019734	-	-	-	-
gene45526_1-0	phosphoglycerate mutase	9.17	2	2	4	327	36.1391	6.03662	0.823859	0.0196795	-	GO:0003824 catalytic activity	GO:0008152 metabolic process	K15634|ko00010: Glycolysis / Gluconeogenesis ; ko00260: Glycine, serine and threonine metabolism ; ko00680: Methane metabolism ; ko01200: Carbon metabolism ; ko01230: Biosynthesis of amino acids
gene63649_1-0	phosphoenolpyruvate carboxylase	11.14	2	2	2	368	42.4858	4.94482	0.640034	0.0196754	-	GO:0008964 phosphoenolpyruvate carboxylase activity	GO:0015977 carbon fixation;GO:0006094 gluconeogenesis;GO:0019643 reductive tricarboxylic acid cycle	K01595|ko00620: Pyruvate metabolism ; ko00680: Methane metabolism ; ko00710: Carbon fixation in photosynthetic organisms ; ko00720: Carbon fixation pathways in prokaryotes ; ko01200: Carbon metabolism
gene47946_2-0	membrane protein	10.24	1	1	2	166	18.7348	7.25439	0.763641	0.0196597	-	GO:0051082 unfolded protein binding	-	-
gene78106_1-0	predicted protein	11.5	2	2	2	200	23.4744	8.88037	0.680336	0.0196065	-	GO:0019825 oxygen binding;GO:0020037 heme binding	-	-
gene2274_1rc-0	unassigned protein	15.86	2	2	2	145	15.6341	4.97021	0.773515	0.0195037	-	-	-	-
gene80119_1-0	fructose-bisphosphate aldolase	42.53	4	9	38	308	33.3517	5.38916	0.799721	0.0195005	-	GO:0004332 fructose-bisphosphate aldolase activity;GO:0008270 zinc ion binding	GO:0006096 glycolytic process;GO:0006000 fructose metabolic process;GO:0006013 mannose metabolic process;GO:0006020 inositol metabolic process;GO:0006094 gluconeogenesis;GO:0006098 pentose-phosphate shunt;GO:0015976 carbon utilization	K01624|ko00010: Glycolysis / Gluconeogenesis ; ko00030: Pentose phosphate pathway ; ko00051: Fructose and mannose metabolism ; ko00680: Methane metabolism ; ko00710: Carbon fixation in photosynthetic organisms ; ko01200: Carbon metabolism ; ko01230: Biosynthesis of amino acids
gene42465_1-0	isocitrate dehydrogenase	10.83	1	1	3	120	12.7656	4.36084	0.742441	0.019498	-	GO:0004450 isocitrate dehydrogenase (NADP+) activity;GO:0046872 metal ion binding	GO:0006749 glutathione metabolic process;GO:0019643 reductive tricarboxylic acid cycle	K00031|ko00020: Citrate cycle (TCA cycle) ; ko00480: Glutathione metabolism ; ko00720: Carbon fixation pathways in prokaryotes ; ko01200: Carbon metabolism ; ko01210: 2-Oxocarboxylic acid metabolism ; ko01230: Biosynthesis of amino acids ; ko04146: Peroxisome
gene91222_1-0	arginyl-tRNA synthetase	9.66	1	1	1	145	16.3763	5.75732	0.740501	0.0194615	-	GO:0004814 arginine-tRNA ligase activity;GO:0005524 ATP binding	GO:0006420 arginyl-tRNA aminoacylation;GO:0006525 arginine metabolic process;GO:0006560 proline metabolic process	K01887|ko00970: Aminoacyl-tRNA biosynthesis
gene47950_1-0	unassigned protein	21.43	2	2	6	98	9.69484	9.59814	0.671368	0.0193509	-	-	-	-
gene33149_1-0	protein disulfide-isomerase A1	8.67	3	3	4	473	52.9283	4.76709	0.824789	0.019332	GO:0005783 endoplasmic reticulum	GO:0016853 isomerase activity	GO:0045454 cell redox homeostasis	-
gene62176_1-0	phenylalanyl-tRNA synthetase subunit beta	27.94	3	3	3	136	15.5692	5.42725	0.756713	0.019319	GO:0009328 phenylalanine-tRNA ligase complex	GO:0000049 tRNA binding;GO:0000287 magnesium ion binding;GO:0004826 phenylalanine-tRNA ligase activity;GO:0005524 ATP binding	GO:0006432 phenylalanyl-tRNA aminoacylation;GO:0008033 tRNA processing;GO:0000162 tryptophan biosynthetic process;GO:0006571 tyrosine biosynthetic process;GO:0009094 L-phenylalanine biosynthetic process	-
gene7238_1-0	unassigned protein	23.53	1	1	1	68	7.64363	4.28467	0.698036	0.019305	-	-	-	-
gene26074_1-0	RNA-binding protein	7.63	1	1	1	131	13.949	5.60498	0.66939	0.019244	-	GO:0000166 nucleotide binding;GO:0003676 nucleic acid binding	-	-
gene16529_1-0	domain-containing protein	25	3	3	3	160	17.743	6.87354	0.719559	0.0192054	-	-	GO:0006950 response to stress	-
gene2291_1rc-0	glycine oxidase	4.8	1	1	1	354	38.6474	6.43018	0.68449	0.0191875	-	GO:0016491 oxidoreductase activity;GO:0050660 flavin adenine dinucleotide binding	GO:0055114 oxidation-reduction process	K03149|ko00730: Thiamine metabolism
gene22681_1-0	peptidase M48 Ste24p	14.08	1	1	2	142	15.7838	4.51318	0.78856	0.0191393	-	GO:0005515 protein binding	-	-
gene83600_1-0	unassigned protein	9.52	1	1	1	105	11.3007	5.2876	0.699096	0.0191235	-	-	-	-
gene53202_1-1	unassigned protein	32.79	1	1	1	61	6.07175	5.021	0.615798	0.0190275	-	-	-	-
gene56325_1-0	unassigned protein	19.18	1	1	2	73	8.38823	5.12256	0.772233	0.0188929	-	-	-	-
gene45949_1-0	UDP-sulfoquinovose synthase	23.24	5	6	12	383	43.3842	6.12549	0.696963	0.0187115	-	GO:0046507 UDPsulfoquinovose synthase activity;GO:0050662 coenzyme binding	GO:0009117 nucleotide metabolic process	K06118|ko00520: Amino sugar and nucleotide sugar metabolism ; ko00561: Glycerolipid metabolism
gene78556_1-0	dihydrolipoyl dehydrogenase	7.36	1	1	1	231	24.8639	6.68311	0.817122	0.0184976	-	GO:0016491 oxidoreductase activity;GO:0050660 flavin adenine dinucleotide binding	GO:0045454 cell redox homeostasis;GO:0055114 oxidation-reduction process	K00382|ko00010: Glycolysis / Gluconeogenesis ; ko00020: Citrate cycle (TCA cycle) ; ko00260: Glycine, serine and threonine metabolism ; ko00280: Valine, leucine and isoleucine degradation ; ko00620: Pyruvate metabolism ; ko00630: Glyoxylate and dicarboxylate metabolism ; ko00640: Propanoate metabolism ; ko01200: Carbon metabolism
gene61992_2-0	unassigned protein	18.04	7	7	15	571	62.9897	5.0083	0.66593	0.0183961	-	-	-	-
gene31044_1-0	carbohydrate-binding protein	33.68	12	12	19	585	63.9388	5.2876	0.744745	0.0183274	GO:0016020 membrane	GO:0004872 receptor activity	GO:0006810 transport;GO:0007165 signal transduction	-
gene70704_1-0	unassigned protein	11.5	2	2	2	226	24.2284	4.33545	0.813519	0.0183188	-	-	-	K07080
gene31045_1-0	carbohydrate-binding protein	45.35	14	14	26	441	49.456	4.98291	0.773751	0.0183001	GO:0016020 membrane	GO:0004872 receptor activity	GO:0006810 transport;GO:0007165 signal transduction	-
gene77944_3-0	photosystem II biogenesis protein Psp29	6.77	2	2	2	251	28.2351	4.89404	0.816116	0.0183	-	-	GO:0010207 photosystem II assembly	-
gene2236_8rc-0	30S ribosomal protein S11	61.54	4	5	12	130	13.8733	11.3267	0.727351	0.0182752	GO:0005840 ribosome	GO:0003735 structural constituent of ribosome;GO:0019843 rRNA binding	GO:0006412 translation;GO:0042254 ribosome biogenesis	K02948|ko03010: Ribosome
gene61522_2-0	mannose-1-phosphate guanylyltransferase	2.52	1	1	1	397	43.6705	4.99561	0.736065	0.0182432	-	GO:0016779 nucleotidyltransferase activity	GO:0009058 biosynthetic process	K00966|ko00051: Fructose and mannose metabolism ; ko00520: Amino sugar and nucleotide sugar metabolism
gene42150_1-0	unassigned protein	18.68	2	2	3	91	9.78086	5.37646	0.651042	0.0181223	-	-	-	-
gene2505_4-0	unassigned protein	5.9	1	1	1	288	31.3238	5.78271	0.63933	0.0179877	-	-	-	-
gene18563_1-0	unassigned protein	7.86	1	1	2	140	15.219	5.33838	0.832929	0.0178573	-	-	-	-
gene14418_1-0	50S ribosomal protein L16	14.58	1	1	2	96	11.0449	11.1509	0.580407	0.017689	GO:0005840 ribosome	GO:0000049 tRNA binding;GO:0003735 structural constituent of ribosome;GO:0019843 rRNA binding	GO:0006412 translation;GO:0042254 ribosome biogenesis	K02878|ko03010: Ribosome
gene29850_2-0	Tetratricopeptide TPR_2 repeat-containing protein	4.43	1	1	1	271	30.9248	7.41553	0.673547	0.0176077	-	GO:0005515 protein binding;GO:0008318 protein prenyltransferase activity;GO:0016757 transferase activity, transferring glycosyl groups	GO:0018342 protein prenylation;GO:0018346 protein prenylation	-
gene86782_1-0	unassigned protein	3.31	1	1	1	272	27.8368	5.5415	0.748125	0.0175579	-	-	-	-
gene33303_1-0	molecular chaperone	21.15	1	3	4	156	15.8162	4.95752	0.753578	0.0171645	GO:0005737 cytoplasm	GO:0005524 ATP binding	GO:0006457 protein folding	-
gene38216_1-0	unassigned protein	12.02	2	2	3	233	24.9086	4.56396	0.70275	0.0170388	-	-	-	-
gene14178_1-0	phosphatidylcholine--sterol O-acyltransferase	24.48	6	6	8	339	36.2332	4.38623	0.750165	0.0170334	-	GO:0003824 catalytic activity;GO:0005509 calcium ion binding;GO:0005515 protein binding	-	-
gene30778_1-0	sodium:solute symporter	6.9	1	1	1	116	12.0994	5.8335	0.471808	0.0169847	GO:0016021 integral component of membrane	GO:0005215 transporter activity	GO:0055085 transmembrane transport	-
gene34617_1-0	cell envelope biogenesis protein	53.3	8	8	17	197	21.5294	4.90674	0.712491	0.0169112	GO:0009279 cell outer membrane;GO:0016021 integral component of membrane	GO:0005509 calcium ion binding	GO:0007155 cell adhesion	-
gene35872_1-0	unassigned protein	12.43	1	1	1	177	20.0747	4.76709	0.783785	0.0169106	-	-	-	-
gene2300_1rc-0	ribulose-phosphate 3-epimerase	45.11	2	7	34	235	25.2822	5.10986	0.771537	0.0168054	-	GO:0004750 ribulose-phosphate 3-epimerase activity;GO:0046872 metal ion binding	GO:0005975 carbohydrate metabolic process;GO:0006098 pentose-phosphate shunt;GO:0015976 carbon utilization	K01783|ko00030: Pentose phosphate pathway ; ko00040: Pentose and glucuronate interconversions ; ko00710: Carbon fixation in photosynthetic organisms ; ko01200: Carbon metabolism ; ko01230: Biosynthesis of amino acids
gene62431_1-0	IMP dehydrogenase family protein	28.17	4	6	10	387	40.3319	5.17334	0.705329	0.0167866	-	GO:0016491 oxidoreductase activity	GO:0055114 oxidation-reduction process	K00088|ko00230: Purine metabolism ; ko00983: Drug metabolism - other enzymes
gene36512_1-0	unassigned protein	9.03	1	1	1	155	16.8564	4.50049	0.794145	0.0167461	-	-	-	-
gene6173_1-0	unassigned protein	16.49	1	1	1	97	9.95916	7.26904	0.719259	0.0167388	-	-	-	-
gene69723_1-0	fimbrial protein	21.7	2	2	4	106	11.3059	6.63916	0.715507	0.0167055	GO:0009289 pilus	-	GO:0007155 cell adhesion	-
gene65935_1-0	peptidase U62 modulator of DNA gyrase	21.38	3	4	6	318	34.4194	5.50342	0.816717	0.0166583	-	GO:0008237 metallopeptidase activity	GO:0006508 proteolysis	K03592
gene76880_2-0	hypothetical protein	6.22	2	2	2	418	48.3997	7.84033	0.631179	0.0165643	-	GO:0003676 nucleic acid binding;GO:0004518 nuclease activity	-	-
gene79336_1-0	beta subunit	46.43	4	5	9	168	18.4534	4.98291	0.712416	0.0164778	GO:0030089 phycobilisome	-	GO:0015979 photosynthesis	K02097|ko00196: Photosynthesis - antenna proteins
gene85512_1-0	unassigned protein	20.19	4	4	5	213	21.3225	9.24658	0.691138	0.0164282	-	-	-	-
gene22250_1-0	unassigned protein	6.87	1	1	1	131	15.4292	6.56592	0.750981	0.0164018	-	-	-	-
gene30206_1-0	beta- partial	15.32	4	4	6	385	43.2299	4.93213	0.815974	0.0163894	GO:0005737 cytoplasm;GO:0005874 microtubule	GO:0003924 GTPase activity;GO:0005200 structural constituent of cytoskeleton;GO:0005525 GTP binding	GO:0007017 microtubule-based process;GO:0008152 metabolic process;GO:0051258 protein polymerization	-
gene79797_1-0	aldehyde decarbonylase	6.47	1	1	1	232	26.4421	4.81787	0.625581	0.0163682	-	GO:0046872 metal ion binding;GO:0071771 aldehyde decarbonylase activity	-	K14331
gene13911_2-0	glutathione S-transferase	2	1	1	1	401	46.2061	5.93506	0.507315	0.0163418	-	GO:0005515 protein binding;GO:0016740 transferase activity	GO:0008152 metabolic process	K00799|ko00480: Glutathione metabolism ; ko00980: Metabolism of xenobiotics by cytochrome P450 ; ko00982: Drug metabolism - cytochrome P450 ; ko05204: Chemical carcinogenesis
gene62501_1-0	phosphoribosylformylglycinamidine synthase II	6.48	1	2	3	463	49.7349	4.69092	0.778906	0.0163414	GO:0005737 cytoplasm	GO:0004642 phosphoribosylformylglycinamidine synthase activity;GO:0005488 binding	GO:0006189 'de novo' IMP biosynthetic process;GO:0006144 purine nucleobase metabolic process	K01952|ko00230: Purine metabolism
gene73658_1-0	unassigned protein	10	1	1	1	100	10.7812	4.36084	0.724585	0.0162451	-	-	-	-
gene46040_1-0	histidine triad nucleotide-binding protein 1	21.13	1	1	4	71	7.98531	4.88135	0.693957	0.0162361	GO:0005634 nucleus;GO:0005737 cytoplasm	GO:0003824 catalytic activity;GO:0042803 protein homodimerization activity	GO:0006796 phosphate-containing compound metabolic process;GO:0044763 single-organism cellular process;GO:0050794 regulation of cellular process	K02503
gene76944_2-0	elongation factor Ts	60.63	9	12	23	221	24.5077	5.35107	0.729203	0.0160909	GO:0005840 ribosome	GO:0003746 translation elongation factor activity;GO:0005515 protein binding	GO:0006448 regulation of translational elongation	K02357
gene82153_1-0	Calmodulin	18.47	3	3	4	157	17.572	4.67822	0.683911	0.0159345	-	GO:0005509 calcium ion binding	GO:0000278 mitotic cell cycle;GO:0000768 syncytium formation by plasma membrane fusion;GO:0007271 synaptic transmission, cholinergic;GO:0009792 embryo development ending in birth or egg hatching;GO:0010171 body morphogenesis	-
gene58893_1-0	DNA-binding protein	43.75	3	3	6	96	9.91331	9.75928	0.820263	0.0157322	-	GO:0003677 DNA binding	GO:0030261 chromosome condensation	K03530
gene35023_1-0	processing peptidase	6.46	1	2	2	294	33.6309	4.89404	0.617593	0.0156403	-	GO:0004222 metalloendopeptidase activity;GO:0046872 metal ion binding	GO:0006508 proteolysis	-
gene18339_1-0	outer membrane efflux protein	15.91	2	2	2	176	19.2199	4.65283	0.662898	0.015596	-	GO:0005215 transporter activity	GO:0006810 transport	K03287
gene75382_1-0	acyl carrier protein	15.38	1	1	1	78	8.4121	4.05615	0.819648	0.015555	GO:0005737 cytoplasm	GO:0000036 ACP phosphopantetheine attachment site binding involved in fatty acid biosynthetic process	GO:0006633 fatty acid biosynthetic process;GO:0006810 transport;GO:0042967 acyl-carrier-protein biosynthetic process	K02078
gene2236_14rc-0	30S ribosomal protein S5	31.64	4	6	10	177	18.7543	11.1069	0.660891	0.0155193	GO:0015935 small ribosomal subunit	GO:0003723 RNA binding;GO:0003735 structural constituent of ribosome	GO:0006412 translation;GO:0042254 ribosome biogenesis	K02988|ko03010: Ribosome
gene63237_1-0	serine hydroxymethyltransferase	21.18	5	7	9	491	52.9711	7.35693	0.768823	0.0154892	-	GO:0004372 glycine hydroxymethyltransferase activity;GO:0030170 pyridoxal phosphate binding	GO:0006545 glycine biosynthetic process;GO:0006563 L-serine metabolic process;GO:0006730 one-carbon metabolic process	K00600|ko00260: Glycine, serine and threonine metabolism ; ko00460: Cyanoamino acid metabolism ; ko00630: Glyoxylate and dicarboxylate metabolism ; ko00670: One carbon pool by folate ; ko00680: Methane metabolism ; ko01200: Carbon metabolism ; ko01230: Biosynthesis of amino acids
gene77881_1-0	exoribonuclease II	3.43	1	1	1	379	43.4599	5.2749	0.570617	0.0154159	-	GO:0008859 exoribonuclease II activity	GO:0090503 RNA phosphodiester bond hydrolysis, exonucleolytic;GO:0051252 regulation of RNA metabolic process	K01147
gene51143_1-0	30S ribosomal protein S1	7.48	1	1	2	147	16.3201	4.56396	0.751429	0.015391	GO:0005840 ribosome	GO:0003723 RNA binding;GO:0003735 structural constituent of ribosome	GO:0006412 translation;GO:0042254 ribosome biogenesis	K02945|ko03010: Ribosome
gene2926_2rc-0	family transcriptional regulator	5.91	1	1	1	220	24.2839	6.69775	0.802128	0.0153539	GO:0005622 intracellular	GO:0003677 DNA binding	GO:0000160 phosphorelay signal transduction system;GO:0006355 regulation of transcription, DNA-templated	K07692|ko02020: Two-component system
gene30403_1-0	carbamoyl-phosphate synthase large subunit	11.14	2	5	5	440	48.7685	5.18604	0.776569	0.0152961	-	GO:0005524 ATP binding;GO:0016874 ligase activity;GO:0046872 metal ion binding	GO:0006221 pyrimidine nucleotide biosynthetic process;GO:0008652 cellular amino acid biosynthetic process	K01955|ko00240: Pyrimidine metabolism ; ko00250: Alanine, aspartate and glutamate metabolism
gene77594_2-0	molecular chaperone	13.66	2	3	4	183	19.3031	5.47803	0.820997	0.0152868	-	GO:0005524 ATP binding	GO:0006457 protein folding	-
gene3991_5-0	translation initiation factor IF-2	9.83	7	9	12	1038	113.696	5.37646	0.772132	0.0152655	GO:0005840 ribosome	GO:0003743 translation initiation factor activity;GO:0003924 GTPase activity;GO:0005525 GTP binding	GO:0006446 regulation of translational initiation	K02519
gene47853_1-0	sulfate adenylyltransferase	28.18	7	10	16	401	44.9996	6.21436	0.710869	0.0152461	-	GO:0000166 nucleotide binding;GO:0004781 sulfate adenylyltransferase (ATP) activity	GO:0000103 sulfate assimilation;GO:0006144 purine nucleobase metabolic process	K00958|ko00230: Purine metabolism ; ko00261: Monobactam biosynthesis ; ko00450: Selenocompound metabolism ; ko00920: Sulfur metabolism
gene47173_2-0	unassigned protein	16.18	3	3	3	309	35.6781	4.80518	0.809013	0.0152346	-	-	-	-
gene39829_1-0	transcriptional regulator	12.82	1	1	1	78	8.07811	4.89404	0.775666	0.0152342	-	GO:0003677 DNA binding	GO:0030261 chromosome condensation	-
gene15711_2-0	unassigned protein	30.26	4	4	6	195	22.0214	5.64307	0.825424	0.0151654	-	-	-	-
gene47678_2-0	SAM-dependent methyltransferase	13.33	1	1	1	90	10.2552	9.23193	0.6038	0.0151277	-	GO:0016740 transferase activity	-	-
gene16836_1-0	unassigned protein	5.18	1	1	1	193	21.5934	4.70361	0.782935	0.0150336	-	-	-	-
gene77583_1-0	flagellin-like protein	59.34	1	3	3	91	9.65778	6.59521	0.681818	0.0150142	GO:0009420 bacterial-type flagellum filament	GO:0005198 structural molecule activity	GO:0071973 bacterial-type flagellum-dependent cell motility	K02406|ko02020: Two-component system ; ko02040: Flagellar assembly ; ko04626: Plant-pathogen interaction ; ko05132: Salmonella infection ; ko05134: Legionellosis
gene1546_3rc-0	unassigned protein	15.32	2	2	2	124	13.7479	4.94482	0.767902	0.0149144	-	-	-	-
gene31045_2-0	domain-containing protein	29.2	10	10	17	452	50.5062	5.18604	0.739808	0.0147853	-	GO:0005515 protein binding	-	-
gene2060_1rc-0	amino acid amide ABC transporter substrate-binding HAAT family	9.3	2	2	2	441	46.4375	4.85596	0.808092	0.0147744	-	GO:0005515 protein binding	GO:0006865 amino acid transport	K01999|ko02010: ABC transporters
gene17080_1-0	F0F1 ATP synthase subunit beta	40.16	1	4	40	122	12.8757	6.78564	0.629965	0.0147031	GO:0005886 plasma membrane;GO:0045261 proton-transporting ATP synthase complex, catalytic core F(1)	GO:0005524 ATP binding;GO:0046933 proton-transporting ATP synthase activity, rotational mechanism	GO:0015991 ATP hydrolysis coupled proton transport;GO:0042777 plasma membrane ATP synthesis coupled proton transport	-
gene47882_1-0	unassigned protein	7.27	1	1	1	165	18.0478	4.4624	0.451907	0.0146628	-	-	-	-
gene14813_1-0	serine protease	11.02	3	3	4	363	38.1197	4.33545	0.679921	0.0146298	-	GO:0005509 calcium ion binding	-	-
gene4349_2-0	unassigned protein	7.94	1	1	2	189	19.5301	4.65283	0.812571	0.0146263	-	-	-	-
gene2439_1rc-0	transcriptional regulator	15.65	1	1	2	115	12.7457	8.01611	0.7065	0.0146243	GO:0005667 transcription factor complex	GO:0003677 DNA binding;GO:0003700 transcription factor activity, sequence-specific DNA binding	GO:0006355 regulation of transcription, DNA-templated;GO:0045449 regulation of transcription, DNA-templated	-
gene91703_1-0	-dependent receptor	34	3	3	6	100	11.0336	5.33838	0.712841	0.0144938	GO:0016020 membrane	GO:0004872 receptor activity	GO:0006810 transport;GO:0007165 signal transduction	-
gene35696_1-0	unassigned protein	21.97	2	2	2	173	18.8352	4.4751	0.787942	0.0144724	-	-	-	-
gene3175_1-0	unassigned protein	8.77	1	1	2	171	19.0546	5.17334	0.730414	0.0144305	-	-	-	-
gene15344_2-0	60S ribosomal protein L32	26.87	1	1	1	67	7.37801	9.18799	0.710436	0.0143416	GO:0005840 ribosome	GO:0003735 structural constituent of ribosome	GO:0006412 translation;GO:0042254 ribosome biogenesis	-
gene16369_4-0	carbon dioxide concentrating mechanism protein	32.4	10	11	15	608	64.2721	8.5874	0.714676	0.0143384	-	GO:0003824 catalytic activity	-	K08698
gene46165_2-0	ras GTPase-activating-like protein IQGAP1-like	2.02	2	2	3	989	115.471	5.92236	0.830427	0.0142893	GO:0001726 ruffle;GO:0005654 nucleoplasm;GO:0005874 microtubule;GO:0005884 actin filament;GO:0005902 microvillus;GO:0005911 cell-cell junction;GO:0005925 focal adhesion;GO:0016328 lateral plasma membrane;GO:0030496 midbody;GO:0031234 extrinsic component of cytoplasmic side of plasma membrane;GO:0036464 cytoplasmic ribonucleoprotein granule;GO:0043005 neuron projection;GO:0070062 extracellular exo…	GO:0005516 calmodulin binding;GO:0005547 phosphatidylinositol-3,4,5-trisphosphate binding;GO:0019901 protein kinase binding;GO:0019903 protein phosphatase binding;GO:0019904 protein domain specific binding;GO:0030695 GTPase regulator activity;GO:0032403 protein complex binding;GO:0043539 protein serine/threonine kinase activator activity;GO:0044548 S100 protein binding;GO:0048365 Rac GTPase bindi…	GO:0001817 regulation of cytokine production;GO:0007173 epidermal growth factor receptor signaling pathway;GO:0008543 fibroblast growth factor receptor signaling pathway;GO:0035305 negative regulation of dephosphorylation;GO:0036120 cellular response to platelet-derived growth factor stimulus;GO:0043087 regulation of GTPase activity;GO:0044710 single-organism metabolic process;GO:0048008 platelet…	-
gene62945_1-0	branched-chain amino acid ABC transporter substrate-binding protein	2.84	1	1	1	564	60.3341	4.90674	0.651633	0.0142606	-	GO:0005515 protein binding	-	-
gene65185_1-0	NAD H-quinone oxidoreductase subunit O	18.67	1	1	1	75	8.45148	5.40186	0.669661	0.0142096	GO:0005886 plasma membrane;GO:0009579 thylakoid	GO:0016655 oxidoreductase activity, acting on NAD(P)H, quinone or similar compound as acceptor	GO:0055114 oxidation-reduction process;GO:0006118 obsolete electron transport	-
gene88720_1-0	flavin oxidoreductase	8.87	1	1	1	124	13.973	6.771	0.580286	0.0141694	-	GO:0009055 electron carrier activity;GO:0010181 FMN binding;GO:0016491 oxidoreductase activity	GO:0055114 oxidation-reduction process;GO:0006118 obsolete electron transport	-
gene47004_2-0	transketolase	46.62	17	17	31	637	68.3009	5.35107	0.788184	0.0140995	-	GO:0003824 catalytic activity	GO:0008152 metabolic process	-
gene45774_1-0	cell division protein	25.08	2	7	20	295	31.9517	8.08936	0.735357	0.0140901	GO:0016021 integral component of membrane;GO:0042651 thylakoid membrane	GO:0004222 metalloendopeptidase activity;GO:0005524 ATP binding;GO:0008270 zinc ion binding;GO:0016887 ATPase activity	GO:0006508 proteolysis;GO:0030163 protein catabolic process	-
gene46382_1-0	Oar protein	2.71	2	2	2	1071	119.187	5.21143	0.698547	0.0140664	GO:0016020 membrane	GO:0004872 receptor activity	GO:0006810 transport;GO:0007165 signal transduction	-
gene13262_1-0	flagellin domain-containing protein	26.84	9	9	15	503	51.9832	5.12256	0.812892	0.014045	GO:0009420 bacterial-type flagellum filament	GO:0005198 structural molecule activity	GO:0071973 bacterial-type flagellum-dependent cell motility	K02406|ko02020: Two-component system ; ko02040: Flagellar assembly ; ko04626: Plant-pathogen interaction ; ko05132: Salmonella infection ; ko05134: Legionellosis
gene65333_1-0	mitochondrial citrate synthase precursor	2.34	1	1	1	470	52.541	8.00146	0.781759	0.0138551	GO:0005759 mitochondrial matrix	GO:0004108 citrate (Si)-synthase activity	GO:0005975 carbohydrate metabolic process;GO:0006099 tricarboxylic acid cycle;GO:0014823 response to activity;GO:0046487 glyoxylate metabolic process	K01647|ko00020: Citrate cycle (TCA cycle) ; ko00630: Glyoxylate and dicarboxylate metabolism ; ko01200: Carbon metabolism ; ko01210: 2-Oxocarboxylic acid metabolism ; ko01230: Biosynthesis of amino acids
gene2981_2rc-0	ribosome recycling factor	30.39	5	5	5	181	20.1704	5.12256	0.684896	0.0138482	-	-	GO:0006412 translation	K02838
gene74034_1-0	enoyl-ACP reductase	10.56	1	2	8	180	19.6622	5.59229	0.771527	0.0137765	-	GO:0016491 oxidoreductase activity	GO:0044710 single-organism metabolic process	K00208|ko00061: Fatty acid biosynthesis ; ko00780: Biotin metabolism ; ko01212: Fatty acid metabolism
gene47766_1-0	dihydroorotate dehydrogenase	19.23	4	4	7	338	37.8858	4.88135	0.68565	0.0137497	GO:0005737 cytoplasm	GO:0004152 dihydroorotate dehydrogenase activity	GO:0006222 UMP biosynthetic process;GO:0055114 oxidation-reduction process;GO:0006206 pyrimidine nucleobase metabolic process	K00226|ko00240: Pyrimidine metabolism
gene14330_1-0	pyruvate dehydrogenase E1 subunit alpha	28.94	3	8	16	349	38.7571	5.31299	0.652685	0.0137278	GO:0043231 intracellular membrane-bounded organelle;GO:0045254 pyruvate dehydrogenase complex	GO:0004739 pyruvate dehydrogenase (acetyl-transferring) activity	GO:0006086 acetyl-CoA biosynthetic process from pyruvate;GO:0006094 gluconeogenesis;GO:0006096 glycolytic process;GO:0009097 isoleucine biosynthetic process;GO:0009098 leucine biosynthetic process;GO:0009099 valine biosynthetic process	K00161|ko00010: Glycolysis / Gluconeogenesis ; ko00020: Citrate cycle (TCA cycle) ; ko00620: Pyruvate metabolism ; ko01200: Carbon metabolism ; ko04066: HIF-1 signaling pathway ; ko04922: Glucagon signaling pathway ; ko05230: Central carbon metabolism in cancer
gene8995_1-0	unassigned protein	12.16	1	1	1	74	8.80232	5.8335	0.800642	0.0137062	-	-	-	-
gene2433_1-0	cytochrome C6	36.36	4	4	19	110	11.3749	8.45557	0.80713	0.0136607	-	GO:0005506 iron ion binding;GO:0009055 electron carrier activity;GO:0020037 heme binding	GO:0006118 obsolete electron transport	K08906|ko00195: Photosynthesis
gene71726_1-0	Aconitate hydratase 2	27.24	1	6	14	246	26.7245	5.13525	0.720361	0.013588	GO:0005829 cytosol	GO:0003994 aconitate hydratase activity;GO:0047456 2-methylisocitrate dehydratase activity;GO:0051539 4 iron, 4 sulfur cluster binding	GO:0019643 reductive tricarboxylic acid cycle;GO:0046487 glyoxylate metabolic process	K01682|ko00020: Citrate cycle (TCA cycle) ; ko00630: Glyoxylate and dicarboxylate metabolism ; ko00640: Propanoate metabolism ; ko00720: Carbon fixation pathways in prokaryotes ; ko01200: Carbon metabolism ; ko01210: 2-Oxocarboxylic acid metabolism ; ko01230: Biosynthesis of amino acids
gene63052_1-0	RNA-binding protein	42.42	2	2	5	99	11.1654	5.2749	0.764872	0.0135486	-	GO:0000166 nucleotide binding;GO:0003676 nucleic acid binding	-	-
gene17702_1-0	30S ribosomal protein S6	53.79	6	6	13	132	15.4106	4.98291	0.804425	0.0135454	GO:0005840 ribosome	GO:0003735 structural constituent of ribosome;GO:0019843 rRNA binding	GO:0006412 translation;GO:0042254 ribosome biogenesis	K02990|ko03010: Ribosome
gene45251_1-0	50S ribosome-binding GTPase family protein	7.65	2	2	3	379	44.0583	5.5415	0.749172	0.0134474	-	GO:0003924 GTPase activity	GO:0008152 metabolic process	-
gene52161_1-0	signal recognition particle protein	4.02	1	1	2	323	35.6879	5.90967	0.77774	0.013279	GO:0048500 signal recognition particle	GO:0003924 GTPase activity;GO:0005525 GTP binding	GO:0006614 SRP-dependent cotranslational protein targeting to membrane	K03106|ko03060: Protein export ; ko03070: Bacterial secretion system
gene76728_1-0	ABC transporter substrate-binding protein	7.89	2	2	3	431	47.319	4.53857	0.786005	0.0132249	-	-	GO:0006865 amino acid transport	K11959|ko02010: ABC transporters
gene42961_1-0	unassigned protein	19.35	1	1	1	62	7.19777	9.75928	0.532394	0.01306	-	-	-	-
gene35806_1-0	Cofilin tropomyosin-type actin-binding protein	7.43	1	1	1	148	16.4596	9.46631	0.663748	0.0128749	GO:0005622 intracellular	GO:0003779 actin binding	-	-
gene2549_1rc-0	6-phosphogluconate dehydrogenase	13.85	3	5	8	491	53.6381	5.10986	0.806505	0.0128648	-	GO:0004616 phosphogluconate dehydrogenase (decarboxylating) activity;GO:0050661 NADP binding	GO:0006098 pentose-phosphate shunt;GO:0055114 oxidation-reduction process;GO:0019521 D-gluconate metabolic process	K00033|ko00030: Pentose phosphate pathway ; ko00480: Glutathione metabolism ; ko01200: Carbon metabolism
gene3191_1rc-0	actin depolymerizing factor	21.38	3	3	4	145	16.2142	5.75732	0.76876	0.0126736	GO:0015629 actin cytoskeleton	GO:0003779 actin binding	GO:0030042 actin filament depolymerization	-
gene17718_1-0	actin binding protein	3.43	2	2	3	467	52.1795	7.04932	0.759916	0.0126236	GO:0015629 actin cytoskeleton;GO:0044444 cytoplasmic part;GO:0071944 cell periphery	GO:0005515 protein binding	GO:0044763 single-organism cellular process	-
gene92513_1-0	unassigned protein	21.79	1	1	1	78	8.87747	9.40771	0.828026	0.0126145	-	-	-	-
gene16425_1-0	outer membrane protein protective antigen oma87	15.31	4	4	6	392	42.3421	4.66553	0.786656	0.0125709	GO:0019867 outer membrane	-	-	K07277
gene7478_1-0	thioredoxin	12.68	1	1	1	71	7.97108	4.77979	0.606853	0.0125556	GO:0005623 cell	GO:0015035 protein disulfide oxidoreductase activity	GO:0006662 glycerol ether metabolic process;GO:0045454 cell redox homeostasis;GO:0055114 oxidation-reduction process;GO:0006118 obsolete electron transport	K03671
gene45661_1-0	WD-40 repeat-containing serine threonine protein kinase	6.12	2	2	2	441	47.0763	5.32568	0.731935	0.0125395	-	GO:0003824 catalytic activity;GO:0005515 protein binding	-	-
gene2519_2rc-0	phycobilisome LC linker polypeptide	64.18	2	4	20	67	7.86113	10.4917	0.708099	0.0125004	GO:0030089 phycobilisome	-	GO:0015979 photosynthesis	K02094|ko00196: Photosynthesis - antenna proteins
gene17850_1-0	ribosomal protein L24	4.6	1	1	2	174	20.0239	11.4438	0.792592	0.0124709	GO:0030529 ribonucleoprotein complex	-	-	-
gene16590_1-0	D-3-phosphoglycerate dehydrogenase	23.92	6	7	9	393	42.2393	6.81494	0.687327	0.012468	-	GO:0004617 phosphoglycerate dehydrogenase activity;GO:0016597 amino acid binding;GO:0051287 NAD binding	GO:0006564 L-serine biosynthetic process;GO:0055114 oxidation-reduction process;GO:0006544 glycine metabolic process;GO:0006566 threonine metabolic process	K00058|ko00260: Glycine, serine and threonine metabolism ; ko00680: Methane metabolism ; ko01200: Carbon metabolism ; ko01230: Biosynthesis of amino acids
gene51444_1-0	ATP synthase F1 beta subunit	18.75	1	1	1	80	8.80946	5.26221	0.65437	0.0122537	GO:0005886 plasma membrane;GO:0045261 proton-transporting ATP synthase complex, catalytic core F(1)	GO:0005524 ATP binding;GO:0046933 proton-transporting ATP synthase activity, rotational mechanism	GO:0015991 ATP hydrolysis coupled proton transport;GO:0042777 plasma membrane ATP synthesis coupled proton transport	-
gene50626_1-0	unassigned protein	11.93	1	1	1	109	12.0535	8.36768	0.615703	0.0122469	-	-	-	-
gene14352_1-0	molecular chaperone	17.49	2	4	4	263	27.6784	4.90674	0.741266	0.0122082	GO:0005737 cytoplasm	GO:0005524 ATP binding	GO:0006457 protein folding	-
gene31837_1-0	unassigned protein	33.63	2	2	4	113	12.6293	5.30029	0.778785	0.0119366	-	-	-	-
gene39631_1-0	unassigned protein	11.76	1	1	1	119	13.3328	9.40771	0.790136	0.0119021	-	-	-	-
gene47598_1-0	peptidyl-prolyl cis-trans isomerase B	10.15	2	2	3	197	21.1919	8.08936	0.799878	0.0118992	GO:0005783 endoplasmic reticulum;GO:0032991 macromolecular complex	GO:0003755 peptidyl-prolyl cis-trans isomerase activity;GO:0005515 protein binding	GO:0000413 protein peptidyl-prolyl isomerization;GO:0006457 protein folding;GO:0048518 positive regulation of biological process;GO:0065008 regulation of biological quality	K03768
gene82364_1-0	Co-chaperonin	61.39	3	5	18	101	10.7248	5.24951	0.747152	0.01184	GO:0005737 cytoplasm	GO:0005524 ATP binding	GO:0006457 protein folding	K04078
gene2120_2rc-0	unassigned protein	12.43	2	2	2	185	20.5274	4.4624	0.832678	0.0118233	-	-	-	-
gene45039_1-0	cytochrome b-c1 complex subunit Rieske	4.69	1	1	1	192	20.9676	6.52197	0.602272	0.0118189	GO:0005739 mitochondrion;GO:0045285 respiratory chain complex III	GO:0008121 ubiquinol-cytochrome-c reductase activity;GO:0051537 2 iron, 2 sulfur cluster binding	GO:0043581 mycelium development;GO:0055114 oxidation-reduction process;GO:0006118 obsolete electron transport;GO:0006119 oxidative phosphorylation;GO:0015992 proton transport	K00411|ko00190: Oxidative phosphorylation ; ko02020: Two-component system ; ko04260: Cardiac muscle contraction ; ko04932: Non-alcoholic fatty liver disease (NAFLD) ; ko05010: Alzheimer's disease ; ko05012: Parkinson's disease ; ko05016: Huntington's disease
gene30473_1-0	peptidase	5.83	1	1	1	223	25.1342	5.22412	0.742066	0.011765	GO:0016020 membrane	GO:0008233 peptidase activity	GO:0006508 proteolysis	-
gene18594_1-0	carboxymethylenebutenolidase	17.2	1	1	1	93	10.1642	4.58936	0.748646	0.0117021	-	GO:0008806 carboxymethylenebutenolidase activity	GO:0019261 1,4-dichlorobenzene catabolic process	K01061|ko00361: Chlorocyclohexane and chlorobenzene degradation ; ko00364: Fluorobenzoate degradation ; ko00623: Toluene degradation
gene84940_1-0	-dependent receptor	16.22	2	2	3	148	15.469	5.07178	0.705961	0.0116456	GO:0009279 cell outer membrane	GO:0004872 receptor activity	GO:0006810 transport;GO:0007165 signal transduction	K16089
gene35670_1-0	unassigned protein	66.67	5	5	8	111	12.631	4.53857	0.740338	0.0116455	-	-	-	-
gene4422_1-0	pectoralis alpha actinin	21.24	10	10	10	579	65.494	5.33838	0.811739	0.0115428	-	GO:0005509 calcium ion binding;GO:0005515 protein binding	-	-
gene68186_1-0	alpha-glucoside ABC transporter substrate-binding protein	22.64	3	3	3	212	23.444	4.24658	0.79707	0.0114748	-	GO:0005215 transporter activity	GO:0006810 transport	-
gene66555_1-0	unassigned protein	17.72	1	1	1	79	8.90779	7.41553	0.649813	0.0114523	-	-	-	-
gene61279_1-0	sigma 54 modulation protein ribosomal protein S30EA	57.14	7	7	12	210	23.5231	5.66846	0.740667	0.0114284	GO:0005840 ribosome	-	GO:0044238 primary metabolic process	K05808
gene70553_1-0	unassigned protein	15.32	1	1	1	111	11.9389	4.53857	0.540451	0.0114183	-	-	-	-
gene42656_1-0	50S ribosomal protein L1	25.24	2	2	2	103	10.7276	8.79248	0.788996	0.0113706	GO:0015934 large ribosomal subunit	GO:0000049 tRNA binding;GO:0003735 structural constituent of ribosome;GO:0019843 rRNA binding	GO:0006417 regulation of translation;GO:0042254 ribosome biogenesis	-
gene46951_1-0	rod shape-determining protein	24.48	4	5	5	335	35.473	5.35107	0.64602	0.0113195	-	-	GO:0000902 cell morphogenesis	K03569
gene21854_2-0	phycobilisome linker polypeptide	38.8	10	10	26	299	33.949	8.99756	0.684296	0.0112661	GO:0030089 phycobilisome	-	GO:0015979 photosynthesis	K02286|ko00196: Photosynthesis - antenna proteins
gene77522_1-0	beta-galactosidase ubiquitin fusion partial	52.44	4	4	4	82	9.22094	7.25439	0.742166	0.0111959	GO:0005615 extracellular space;GO:0005654 nucleoplasm;GO:0005739 mitochondrion;GO:0005829 cytosol;GO:0005886 plasma membrane;GO:0010008 endosome membrane;GO:0030666 endocytic vesicle membrane;GO:0043005 neuron projection;GO:0043025 neuronal cell body;GO:0043209 myelin sheath;GO:0070062 extracellular exosome	GO:0002020 protease binding;GO:0044822 poly(A) RNA binding	GO:0000080 mitotic G1 phase;GO:0000084 mitotic S phase;GO:0000086 G2/M transition of mitotic cell cycle;GO:0000090 mitotic anaphase;GO:0000122 negative regulation of transcription from RNA polymerase II promoter;GO:0000186 activation of MAPKK activity;GO:0000187 activation of MAPK activity;GO:0000209 protein polyubiquitination;GO:0002223 stimulatory C-type lectin receptor signaling pathway;GO:000…	-
gene3535_1-0	elongation factor Tu	13.82	1	1	2	123	13.752	4.24658	0.752834	0.0110982	GO:0005840 ribosome	GO:0003746 translation elongation factor activity;GO:0003924 GTPase activity;GO:0005525 GTP binding	GO:0006448 regulation of translational elongation	-
gene30137_2-0	50S ribosomal protein L11	39.01	3	5	11	141	14.971	8.98291	0.669668	0.0110748	GO:0005840 ribosome	GO:0003735 structural constituent of ribosome;GO:0070180 large ribosomal subunit rRNA binding	GO:0006412 translation;GO:0042254 ribosome biogenesis	K02867|ko03010: Ribosome
gene4143_1-0	glycerol-3-phosphate dehydrogenase	5.65	1	1	1	124	13.3901	4.93213	0.703246	0.0110138	GO:0009331 glycerol-3-phosphate dehydrogenase complex	GO:0004367 glycerol-3-phosphate dehydrogenase [NAD+] activity	GO:0005975 carbohydrate metabolic process;GO:0006072 glycerol-3-phosphate metabolic process;GO:0006644 phospholipid metabolic process;GO:0055114 oxidation-reduction process;GO:0090407 organophosphate biosynthetic process;GO:0046486 glycerolipid metabolic process	K00057|ko00564: Glycerophospholipid metabolism
gene44251_1-0	unassigned protein	40.51	2	2	2	79	9.05375	4.61475	0.767057	0.0110136	-	-	-	-
gene52508_1-0	histone H4	12.99	1	1	2	77	8.38661	11.0483	0.690233	0.011006	GO:0000786 nucleosome;GO:0005634 nucleus;GO:0016021 integral component of membrane;GO:0016023 cytoplasmic membrane-bounded vesicle	GO:0003677 DNA binding;GO:0046982 protein heterodimerization activity	GO:0000278 mitotic cell cycle;GO:0000768 syncytium formation by plasma membrane fusion;GO:0002119 nematode larval development;GO:0006334 nucleosome assembly;GO:0007271 synaptic transmission, cholinergic;GO:0007320 insemination;GO:0009792 embryo development ending in birth or egg hatching;GO:0010171 body morphogenesis;GO:0040011 locomotion	-
gene51438_1-0	unassigned protein	9.21	1	1	1	152	17.0553	4.77979	0.70777	0.0109505	-	-	-	-
gene515_2-0	domain-containing protein	13.43	1	1	1	134	14.1872	4.37354	0.596617	0.0108722	-	-	GO:0006950 response to stress	-
gene90077_1-0	unassigned protein	13.14	1	1	2	137	14.353	6.94678	0.660441	0.0108675	-	-	-	-
gene50126_1-0	cyanophycin synthetase	6.89	2	2	2	305	33.8314	5.73193	0.596796	0.0108329	-	GO:0005524 ATP binding;GO:0043860 cyanophycin synthetase activity;GO:0046872 metal ion binding	GO:0009058 biosynthetic process	K03802
gene49108_1-0	unassigned protein	9.25	1	1	1	173	19.1655	4.67822	0.666317	0.0108285	-	-	-	-
gene46197_1-0	phosphatidylcholine--sterol O-acyltransferase	8.65	3	3	4	497	55.8827	8.26514	0.761687	0.0108172	-	GO:0003824 catalytic activity;GO:0005509 calcium ion binding;GO:0005515 protein binding	-	-
gene21116_1-0	porphobilinogen deaminase	21.7	2	2	3	106	11.4359	4.66553	0.747814	0.0106413	-	GO:0004418 hydroxymethylbilane synthase activity	GO:0006779 porphyrin-containing compound biosynthetic process;GO:0018160 peptidyl-pyrromethane cofactor linkage;GO:0015994 chlorophyll metabolic process	-
gene12783_1-0	chaperone protein	22.22	1	1	1	54	5.80618	8.63135	0.716039	0.0105837	GO:0005737 cytoplasm	GO:0005524 ATP binding;GO:0008270 zinc ion binding;GO:0031072 heat shock protein binding;GO:0051082 unfolded protein binding	GO:0006260 DNA replication;GO:0006457 protein folding;GO:0009408 response to heat	-
gene30005_1-0	RNA polymerase sigma cyanobacterial -like family	26.1	1	10	12	433	50.2663	6.52197	0.762717	0.0105368	GO:0005667 transcription factor complex	GO:0003677 DNA binding;GO:0003700 transcription factor activity, sequence-specific DNA binding;GO:0016987 sigma factor activity	GO:0006352 DNA-templated transcription, initiation;GO:0006355 regulation of transcription, DNA-templated;GO:0045449 regulation of transcription, DNA-templated	K03086
gene31116_1-0	Hsp70 chaperone	5.2	1	1	1	269	29.3154	5.33838	0.554002	0.0105355	GO:0005788 endoplasmic reticulum lumen;GO:0016020 membrane;GO:0016023 cytoplasmic membrane-bounded vesicle	GO:0005524 ATP binding;GO:0016491 oxidoreductase activity	GO:0000278 mitotic cell cycle;GO:0000768 syncytium formation by plasma membrane fusion;GO:0006612 protein targeting to membrane;GO:0006986 response to unfolded protein;GO:0007271 synaptic transmission, cholinergic;GO:0009792 embryo development ending in birth or egg hatching;GO:0010171 body morphogenesis;GO:0019953 sexual reproduction;GO:0032940 secretion by cell;GO:0044710 single-organism metabo…	-
gene13668_1-0	60S acidic ribosomal protein P2	20.75	1	1	1	106	10.8604	4.22119	0.698209	0.0104159	GO:0005840 ribosome	GO:0003735 structural constituent of ribosome	GO:0006414 translational elongation;GO:0042254 ribosome biogenesis	-
gene36289_1-0	unassigned protein	8	1	1	1	150	15.6553	4.17041	0.667781	0.0103861	-	-	-	-
gene7029_1-0	unassigned protein	12.35	2	2	2	162	18.6925	4.75439	0.783466	0.0103038	-	-	-	-
gene57591_1-0	filamentous hemagglutinin family domain-containing protein	22.08	1	1	1	77	8.56846	4.58936	0.601068	0.0103015	GO:0016021 integral component of membrane	-	GO:0007154 cell communication	-
gene13538_1-0	S-adenosyl-L-homocysteine hydrolase	8.3	2	3	4	482	52.8739	6.01123	0.627376	0.0102988	GO:0005737 cytoplasm	GO:0004013 adenosylhomocysteinase activity	GO:0006730 one-carbon metabolic process;GO:0006555 methionine metabolic process	K01251|ko00270: Cysteine and methionine metabolism
gene39134_1-0	unassigned protein	47.17	3	3	3	106	11.6308	4.79248	0.744282	0.0102936	-	-	-	-
gene3949_1-0	heat shock protein 90-1	12.64	6	6	6	712	81.9977	5.08447	0.813103	0.0102667	-	GO:0005524 ATP binding;GO:0051082 unfolded protein binding	GO:0006457 protein folding;GO:0006950 response to stress	K04079|ko04141: Protein processing in endoplasmic reticulum ; ko04151: PI3K-Akt signaling pathway ; ko04612: Antigen processing and presentation ; ko04621: NOD-like receptor signaling pathway ; ko04626: Plant-pathogen interaction ; ko04914: Progesterone-mediated oocyte maturation ; ko04915: Estrogen signaling pathway ; ko05200: Pathways in cancer ; ko05215: Prostate cancer
gene1648_1-0	unassigned protein	5.95	1	1	1	168	17.7329	10.1694	0.727456	0.0102368	-	-	-	-
gene65976_2-1	unassigned protein	27.03	1	1	1	37	4.20044	12.0151	0.762801	0.010203	-	-	-	-
gene60254_1-0	-dependent receptor	20	1	1	1	70	7.99606	7.26904	0.71138	0.0101554	GO:0016020 membrane	GO:0004872 receptor activity	GO:0006810 transport;GO:0007165 signal transduction	-
gene79088_1-0	unassigned protein	45.59	3	3	4	68	7.65366	4.42432	0.811195	0.0100526	-	-	-	-
gene29915_1-0	unassigned protein	9.18	7	7	8	1187	124.225	4.42432	0.662983	0.00998477	-	-	-	-
gene1488_1-0	40S ribosomal protein S9	16.26	3	3	5	203	23.2196	9.94971	0.785346	0.00998199	GO:0022627 cytosolic small ribosomal subunit	GO:0003735 structural constituent of ribosome;GO:0019843 rRNA binding	GO:0045903 positive regulation of translational fidelity;GO:0042254 ribosome biogenesis	-
gene69371_1-0	unassigned protein	6.94	1	1	2	144	16.4533	6.18896	0.567959	0.0099348	-	-	-	-
gene17381_1-0	Succinate-semialdehyde dehydrogenase (NAD (+))	21.98	5	6	7	455	48.7791	5.17334	0.70059	0.00993302	-	GO:0016620 oxidoreductase activity, acting on the aldehyde or oxo group of donors, NAD or NADP as acceptor	GO:0055114 oxidation-reduction process	K00135|ko00250: Alanine, aspartate and glutamate metabolism ; ko00310: Lysine degradation ; ko00350: Tyrosine metabolism ; ko00650: Butanoate metabolism
gene20698_1-0	unassigned protein	41.67	2	2	2	72	8.12098	4.42432	0.776978	0.00987253	-	-	-	-
gene2692_1-0	ferredoxin-nitrite reductase	6.73	2	3	4	535	59.9113	5.77002	0.662744	0.00983908	-	GO:0020037 heme binding;GO:0046872 metal ion binding;GO:0048307 ferredoxin-nitrite reductase activity;GO:0051539 4 iron, 4 sulfur cluster binding	GO:0055114 oxidation-reduction process	K00366|ko00910: Nitrogen metabolism
gene10174_1-0	unassigned protein	72.92	6	6	31	144	15.6776	5.12256	0.7712	0.00982565	-	-	-	K06907
gene433_1-0	translation elongation factor 2	3.22	2	2	2	838	93.607	7.23975	0.785032	0.00981254	-	GO:0003924 GTPase activity;GO:0005525 GTP binding	-	K03234|ko04152: AMPK signaling pathway ; ko04921: Oxytocin signaling pathway
gene45577_4-0	50S ribosomal protein L2	21.25	3	5	7	287	31.7861	11.4292	0.65056	0.00976635	GO:0015934 large ribosomal subunit	GO:0003723 RNA binding;GO:0003735 structural constituent of ribosome;GO:0016740 transferase activity	GO:0006412 translation;GO:0042254 ribosome biogenesis	K02886|ko03010: Ribosome
gene28560_1-0	transcriptional regulator	15.49	1	1	2	71	7.34708	10.5649	0.67469	0.00975821	-	GO:0003677 DNA binding	GO:0030261 chromosome condensation	-
gene44853_2-0	unassigned protein	7.34	1	1	1	259	28.5742	4.55127	0.642459	0.00968851	-	-	-	-
gene11019_1-0	family protein	11.11	1	1	1	99	10.3078	4.17041	0.713846	0.00951251	GO:0009279 cell outer membrane;GO:0016021 integral component of membrane	-	-	-
gene8485_1-0	50S ribosomal protein L1	16.16	1	1	1	99	10.0872	9.81787	0.745225	0.00943193	GO:0015934 large ribosomal subunit	GO:0000049 tRNA binding;GO:0003735 structural constituent of ribosome;GO:0019843 rRNA binding	GO:0006417 regulation of translation;GO:0042254 ribosome biogenesis	-
gene14862_1-0	elongation factor partial	23.75	1	1	2	80	8.69531	4.36084	0.744019	0.00938242	GO:0005840 ribosome	GO:0003746 translation elongation factor activity;GO:0003924 GTPase activity;GO:0005525 GTP binding	GO:0006448 regulation of translational elongation	-
gene86090_1-0	unassigned protein	7.41	1	1	1	162	18.0555	5.26221	0.650974	0.00935559	-	-	-	-
gene61992_1-0	-dependent receptor	17.82	16	16	22	1072	115.992	4.93213	0.737835	0.00929305	GO:0016020 membrane	GO:0004872 receptor activity	GO:0006810 transport;GO:0007165 signal transduction	-
gene454_3rc-0	transcriptional regulator	50	5	5	10	128	13.9181	7.34229	0.742909	0.00924785	-	GO:0003677 DNA binding	-	-
gene37805_1-0	photosystem I core protein	16.19	1	4	10	247	26.8959	8.85107	0.626567	0.00924769	GO:0009522 photosystem I;GO:0016021 integral component of membrane;GO:0016023 cytoplasmic membrane-bounded vesicle;GO:0042651 thylakoid membrane	GO:0000287 magnesium ion binding;GO:0009055 electron carrier activity;GO:0016168 chlorophyll binding;GO:0016491 oxidoreductase activity;GO:0051539 4 iron, 4 sulfur cluster binding	GO:0000278 mitotic cell cycle;GO:0000768 syncytium formation by plasma membrane fusion;GO:0002119 nematode larval development;GO:0007271 synaptic transmission, cholinergic;GO:0007320 insemination;GO:0009792 embryo development ending in birth or egg hatching;GO:0010171 body morphogenesis;GO:0015979 photosynthesis;GO:0018298 protein-chromophore linkage;GO:0040011 locomotion;GO:0055114 oxidation-red…	-
gene41396_1-0	30S ribosomal protein S16	32.88	2	2	2	73	8.44043	8.67529	0.809881	0.00924673	GO:0005840 ribosome	GO:0003735 structural constituent of ribosome	GO:0006412 translation;GO:0042254 ribosome biogenesis	K02959|ko03010: Ribosome
gene48659_4-0	ribonuclease PH	11.43	1	1	1	105	11.8963	10.3452	0.676491	0.00913968	-	GO:0000049 tRNA binding;GO:0004549 tRNA-specific ribonuclease activity;GO:0016779 nucleotidyltransferase activity	GO:0008033 tRNA processing;GO:0051252 regulation of RNA metabolic process	-
gene16369_3-0	unassigned protein	10.1	1	1	1	99	10.7697	5.18604	0.648572	0.00913862	-	-	-	K08697
gene64182_1-0	phytoene desaturase	13.03	1	4	5	284	31.9225	5.14795	0.703679	0.00902401	-	GO:0016635 oxidoreductase activity, acting on the CH-CH group of donors, quinone or related compound as acceptor;GO:0016705 oxidoreductase activity, acting on paired donors, with incorporation or reduction of molecular oxygen	GO:0016117 carotenoid biosynthetic process;GO:0055114 oxidation-reduction process	K02293|ko00906: Carotenoid biosynthesis
gene45577_2-0	50S ribosomal protein L4	50.48	6	7	13	210	23.5225	9.93506	0.741182	0.00900535	GO:0005840 ribosome	GO:0003723 RNA binding;GO:0003735 structural constituent of ribosome	GO:0006412 translation;GO:0042254 ribosome biogenesis	K02926|ko03010: Ribosome
gene13182_1-0	Photosystem I reaction center subunit IV	52.33	2	2	10	86	9.72011	9.70068	0.723082	0.00899434	GO:0009538 photosystem I reaction center;GO:0016023 cytoplasmic membrane-bounded vesicle;GO:0042651 thylakoid membrane	-	GO:0000003 reproduction;GO:0000278 mitotic cell cycle;GO:0000768 syncytium formation by plasma membrane fusion;GO:0007271 synaptic transmission, cholinergic;GO:0009792 embryo development ending in birth or egg hatching;GO:0010171 body morphogenesis;GO:0015979 photosynthesis	K02693|ko00195: Photosynthesis
gene1467_3rc-0	nitrate transport ATP-binding subunits C and D	4.78	3	3	3	670	75.1358	6.63916	0.749914	0.00896119	GO:0016020 membrane	GO:0005524 ATP binding;GO:0015112 nitrate transmembrane transporter activity;GO:0016887 ATPase activity	GO:0008152 metabolic process;GO:0015706 nitrate transport	K15578|ko00910: Nitrogen metabolism ; ko02010: ABC transporters
gene40076_1-0	unassigned protein	14.29	1	1	1	119	13.3591	10.6235	0.768595	0.00891182	-	-	-	-
gene3140_3-0	unassigned protein	10.94	1	1	1	128	14.8465	5.30029	0.708539	0.00890902	-	-	-	-
gene12303_1-0	unassigned protein	39.22	3	3	3	102	10.2372	8.48486	0.687357	0.00887116	-	-	-	-
gene68084_1-0	unassigned protein	10.67	1	1	2	75	8.70726	8.5874	0.720411	0.00886524	-	-	-	-
gene65590_1-0	response regulator receiver modulated GAF sensor protein	11.36	2	2	2	220	24.0451	4.4624	0.713989	0.00886457	-	GO:0005515 protein binding	-	-
gene1431_2rc-0	protein serine threonine phosphatase	2.25	1	1	1	667	73.347	4.56396	0.792663	0.00885292	GO:0008287 protein serine/threonine phosphatase complex	GO:0004722 protein serine/threonine phosphatase activity	GO:0006470 protein dephosphorylation	K01090
gene45577_6-0	50S ribosomal protein L22	20.83	1	2	17	120	13.5691	9.45166	0.515774	0.00877861	GO:0015934 large ribosomal subunit	GO:0003735 structural constituent of ribosome;GO:0019843 rRNA binding	GO:0006412 translation;GO:0042254 ribosome biogenesis	K02890|ko03010: Ribosome
gene8942_2-0	protein	5.48	1	1	1	146	16.5952	10.5796	0.636185	0.00877416	GO:0005840 ribosome	GO:0003735 structural constituent of ribosome	GO:0006412 translation;GO:0042254 ribosome biogenesis	-
gene45731_2-0	40S ribosomal protein S12	12.61	2	2	3	119	13.3162	8.96826	0.61826	0.00871661	GO:0005840 ribosome	GO:0003735 structural constituent of ribosome	GO:0006412 translation;GO:0042254 ribosome biogenesis	-
gene47908_1-0	malate-- ligase subunit beta	37.5	1	2	2	64	6.64871	5.0083	0.762014	0.00870683	GO:0042709 succinate-CoA ligase complex	GO:0000287 magnesium ion binding;GO:0004775 succinate-CoA ligase (ADP-forming) activity;GO:0005524 ATP binding;GO:0030145 manganese ion binding	GO:0019643 reductive tricarboxylic acid cycle	-
gene10596_1-0	succinate dehydrogenase subunit A	30	1	2	4	90	10.2951	6.07471	0.778048	0.00870258	-	GO:0016491 oxidoreductase activity	GO:0055114 oxidation-reduction process	K00239|ko00020: Citrate cycle (TCA cycle) ; ko00190: Oxidative phosphorylation ; ko00650: Butanoate metabolism ; ko00720: Carbon fixation pathways in prokaryotes ; ko01200: Carbon metabolism ; ko05134: Legionellosis
gene89369_1-0	unassigned protein	17.41	2	2	3	201	21.3437	9.75928	0.714525	0.00867121	-	-	-	-
gene56980_1-0	fructose -bisphosphatase II	35.19	1	2	8	54	6.00106	5.78271	0.500943	0.00866892	-	GO:0042132 fructose 1,6-bisphosphate 1-phosphatase activity;GO:0046872 metal ion binding;GO:0050278 sedoheptulose-bisphosphatase activity	GO:0006071 glycerol metabolic process;GO:0006094 gluconeogenesis;GO:0016311 dephosphorylation;GO:0019253 reductive pentose-phosphate cycle;GO:0006000 fructose metabolic process;GO:0006013 mannose metabolic process;GO:0006096 glycolytic process;GO:0006098 pentose-phosphate shunt;GO:0015976 carbon utilization	K11532|ko00010: Glycolysis / Gluconeogenesis ; ko00030: Pentose phosphate pathway ; ko00051: Fructose and mannose metabolism ; ko00680: Methane metabolism ; ko00710: Carbon fixation in photosynthetic organisms ; ko01200: Carbon metabolism
gene61908_1-0	14-3-3 protein	16.59	2	3	4	223	25.3008	5.14795	0.786596	0.00858449	-	GO:0019904 protein domain specific binding	-	-
gene68346_1-0	Aconitate hydratase 2	27.18	1	2	3	103	11.3956	6.59521	0.669622	0.00854366	GO:0005829 cytosol	GO:0003994 aconitate hydratase activity;GO:0047456 2-methylisocitrate dehydratase activity;GO:0051539 4 iron, 4 sulfur cluster binding	GO:0019643 reductive tricarboxylic acid cycle;GO:0046487 glyoxylate metabolic process	-
gene33453_1-0	NAD transhydrogenase subunit alpha	15.04	3	3	5	246	25.8367	5.0083	0.67605	0.00853994	-	GO:0016491 oxidoreductase activity	-	K00324|ko00760: Nicotinate and nicotinamide metabolism
gene5662_1-0	arginine biosynthesis bifunctional protein	11.47	2	3	3	340	35.7701	5.60498	0.725393	0.00846755	-	GO:0004358 glutamate N-acetyltransferase activity	GO:0006526 arginine biosynthetic process;GO:0042967 acyl-carrier-protein biosynthetic process	K00620|ko00220: Arginine biosynthesis ; ko01210: 2-Oxocarboxylic acid metabolism ; ko01230: Biosynthesis of amino acids
gene81578_1-0	secreted outer membrane protein	4.9	1	1	1	286	30.2687	4.29736	0.609128	0.00845971	-	-	GO:0008152 metabolic process	-
gene34242_1-0	peptidase M48 Ste24p	6.36	1	1	2	220	24.3633	6.13818	0.693	0.00834694	-	GO:0004222 metalloendopeptidase activity	GO:0006508 proteolysis	-
gene67598_1-0	photosystem I core protein	14.62	2	2	8	212	23.7048	6.31592	0.711351	0.00831522	GO:0009522 photosystem I;GO:0016021 integral component of membrane;GO:0042651 thylakoid membrane	GO:0000287 magnesium ion binding;GO:0009055 electron carrier activity;GO:0016168 chlorophyll binding;GO:0016491 oxidoreductase activity;GO:0051539 4 iron, 4 sulfur cluster binding	GO:0015979 photosynthesis;GO:0018298 protein-chromophore linkage;GO:0055114 oxidation-reduction process;GO:0006118 obsolete electron transport	-
gene76990_2-0	unassigned protein	42.21	6	6	7	154	17.845	7.41553	0.720824	0.0083136	-	-	-	K13993|ko04141: Protein processing in endoplasmic reticulum
gene2091_2rc-0	cyanophycinase	12.2	3	3	3	287	31.2078	5.24951	0.772351	0.00825552	-	GO:0008236 serine-type peptidase activity	GO:0006508 proteolysis;GO:0044260 cellular macromolecule metabolic process	K13282
gene76944_1-0	30S ribosomal protein S2	17.89	5	6	9	313	35.4373	4.57666	0.721542	0.00818158	GO:0015935 small ribosomal subunit	GO:0003735 structural constituent of ribosome	GO:0006412 translation;GO:0042254 ribosome biogenesis	K02967|ko03010: Ribosome
gene76547_1-0	gelation factor	15.96	1	1	2	94	10.8407	9.39307	0.731809	0.0081777	GO:0005925 focal adhesion;GO:0044424 intracellular part;GO:0070062 extracellular exosome	GO:0032403 protein complex binding;GO:0044325 ion channel binding	GO:0043467 regulation of generation of precursor metabolites and energy;GO:0048041 focal adhesion assembly;GO:0048523 negative regulation of cellular process;GO:0048583 regulation of response to stimulus;GO:0090257 regulation of muscle system process;GO:1903578 regulation of ATP metabolic process	-
gene82529_1-0	aspartate aminotransferase	12.3	1	1	2	122	13.1899	7.94287	0.698635	0.00809769	-	GO:0016740 transferase activity	-	-
gene2236_9rc-0	30S ribosomal protein S13	44.88	4	5	10	127	14.5329	11.0483	0.647951	0.00802688	GO:0005840 ribosome	GO:0003723 RNA binding;GO:0003735 structural constituent of ribosome	GO:0006412 translation;GO:0042254 ribosome biogenesis	K02952|ko03010: Ribosome
gene45168_4-0	translation elongation factor TU	5.81	1	2	3	396	43.4653	5.63037	0.741836	0.00802309	GO:0005840 ribosome	GO:0003746 translation elongation factor activity;GO:0003924 GTPase activity;GO:0005525 GTP binding	GO:0006448 regulation of translational elongation	K02358
gene63828_1-0	transcriptional regulator	18.37	1	1	1	98	10.8166	9.87646	0.811782	0.00801237	-	GO:0003677 DNA binding	-	-
gene18344_1-0	signal peptide peptidase 67K type	7.83	1	1	1	281	31.2348	4.38623	0.748355	0.00787278	GO:0016021 integral component of membrane	GO:0008233 peptidase activity	GO:0006465 signal peptide processing	K04773
gene42564_1-0	histone H4	46.38	3	3	4	69	7.82142	10.9458	0.715184	0.0078049	GO:0000786 nucleosome;GO:0005634 nucleus	GO:0003677 DNA binding;GO:0046982 protein heterodimerization activity	GO:0006334 nucleosome assembly	-
gene1420_2rc-0	delta-aminolevulinic acid dehydratase	23.49	4	5	5	332	36.3097	4.89404	0.591816	0.00778298	-	GO:0004655 porphobilinogen synthase activity;GO:0046872 metal ion binding	GO:0033014 tetrapyrrole biosynthetic process;GO:0015994 chlorophyll metabolic process	K01698|ko00860: Porphyrin and chlorophyll metabolism
gene34153_1-0	unassigned protein	14.88	2	2	2	168	17.3817	4.28467	0.539073	0.00772098	-	-	-	-
gene31360_1-0	Hybrid peroxiredoxin hyPrx5	37.45	7	7	8	243	26.7021	5.0083	0.804029	0.00766861	-	GO:0009055 electron carrier activity;GO:0015035 protein disulfide oxidoreductase activity;GO:0016209 antioxidant activity;GO:0016684 oxidoreductase activity, acting on peroxide as acceptor	GO:0045454 cell redox homeostasis;GO:0006118 obsolete electron transport	-
gene60763_1-0	heme oxygenase	26.78	3	5	9	239	27.2835	5.96045	0.741325	0.00763851	-	GO:0004392 heme oxygenase (decyclizing) activity	GO:0006788 heme oxidation;GO:0015994 chlorophyll metabolic process	K00510|ko00860: Porphyrin and chlorophyll metabolism ; ko04978: Mineral absorption
gene51142_1-0	50s ribosomal protein l19	57.6	6	7	11	125	14.2189	10.6821	0.617111	0.007625	GO:0005840 ribosome	GO:0003735 structural constituent of ribosome	GO:0006412 translation;GO:0042254 ribosome biogenesis	K02884|ko03010: Ribosome
gene30384_2-0	carbon-monoxide dehydrogenase	8.04	1	1	1	224	24.373	4.84326	0.754078	0.00755966	-	GO:0016491 oxidoreductase activity	GO:0055114 oxidation-reduction process	K18020|ko00030: Pentose phosphate pathway ; ko01200: Carbon metabolism
gene686_2-0	nitrate reductase A subunit beta	6.79	1	1	1	162	18.9134	7.37158	0.7535	0.00754003	GO:0009325 nitrate reductase complex	GO:0008940 nitrate reductase activity	GO:0042126 nitrate metabolic process;GO:0055114 oxidation-reduction process;GO:0006118 obsolete electron transport	K00371|ko00910: Nitrogen metabolism ; ko02020: Two-component system
gene76532_1-0	peptidase S8 and S53 subtilisin kexin sedolisin	11.35	2	2	2	185	19.8496	4.15771	0.684717	0.00746419	-	GO:0004252 serine-type endopeptidase activity	GO:0006508 proteolysis	-
gene53604_2-0	phycocyanobilin:ferredoxin oxidoreductase	7.96	1	1	1	201	22.7143	4.98291	0.551599	0.00743244	-	GO:0016636 oxidoreductase activity, acting on the CH-CH group of donors, iron-sulfur protein as acceptor;GO:0050897 cobalt ion binding	GO:0010024 phytochromobilin biosynthetic process;GO:0055114 oxidation-reduction process	K05371|ko00860: Porphyrin and chlorophyll metabolism
gene18152_1-0	valyl-tRNA synthetase	2.39	1	1	1	503	57.4434	5.09717	0.726611	0.00733604	-	GO:0002161 aminoacyl-tRNA editing activity;GO:0004832 valine-tRNA ligase activity;GO:0005524 ATP binding	GO:0006438 valyl-tRNA aminoacylation;GO:0009097 isoleucine biosynthetic process;GO:0009098 leucine biosynthetic process;GO:0009099 valine biosynthetic process	K01873|ko00970: Aminoacyl-tRNA biosynthesis
gene6870_1-0	glucose-1-phosphate adenylyltransferase	20.98	6	7	9	429	47.6914	5.38916	0.710414	0.00729007	-	GO:0000166 nucleotide binding;GO:0008878 glucose-1-phosphate adenylyltransferase activity	GO:0005978 glycogen biosynthetic process;GO:0005982 starch metabolic process;GO:0005985 sucrose metabolic process	K00975|ko00500: Starch and sucrose metabolism ; ko00520: Amino sugar and nucleotide sugar metabolism
gene77858_1-0	serine threonine protein kinase	9.94	1	1	1	161	18.5727	6.53662	0.624996	0.00725163	GO:0016023 cytoplasmic membrane-bounded vesicle	GO:0004672 protein kinase activity;GO:0005524 ATP binding	GO:0000003 reproduction;GO:0000278 mitotic cell cycle;GO:0000768 syncytium formation by plasma membrane fusion;GO:0006468 protein phosphorylation;GO:0007271 synaptic transmission, cholinergic;GO:0009792 embryo development ending in birth or egg hatching;GO:0010171 body morphogenesis	K08884
gene75978_1-0	hypothetical protein	15.09	1	1	1	53	6.36721	9.979	0.459611	0.00724505	-	GO:0016811 hydrolase activity, acting on carbon-nitrogen (but not peptide) bonds, in linear amides	GO:0006807 nitrogen compound metabolic process	-
gene30001_1-0	cyanobacterial porin	39.22	9	10	60	464	49.5109	4.42432	0.811335	0.00719542	GO:0016021 integral component of membrane	GO:0005215 transporter activity	GO:0006810 transport	-
gene49294_1-0	fructose-bisphosphate aldolase	55.36	3	3	9	56	6.04216	9.71533	0.734193	0.00719301	-	GO:0004332 fructose-bisphosphate aldolase activity;GO:0008270 zinc ion binding	GO:0006096 glycolytic process;GO:0006000 fructose metabolic process;GO:0006013 mannose metabolic process;GO:0006020 inositol metabolic process;GO:0006094 gluconeogenesis;GO:0006098 pentose-phosphate shunt;GO:0015976 carbon utilization	-
gene14003_1-0	adenylate kinase	12.76	2	2	2	196	22.2146	5.19873	0.692717	0.00718408	-	GO:0005524 ATP binding;GO:0019205 nucleobase-containing compound kinase activity	GO:0009117 nucleotide metabolic process	K00939|ko00230: Purine metabolism
gene2236_7rc-0	DNA-directed RNA polymerase subunit alpha	29.41	6	8	14	323	35.5001	4.69092	0.664155	0.00705442	GO:0005730 nucleolus	GO:0003677 DNA binding;GO:0003899 DNA-directed RNA polymerase activity;GO:0046983 protein dimerization activity	GO:0006351 transcription, DNA-templated;GO:0006144 purine nucleobase metabolic process;GO:0006206 pyrimidine nucleobase metabolic process	K03040|ko00230: Purine metabolism ; ko00240: Pyrimidine metabolism ; ko03020: RNA polymerase
gene13699_2-0	unassigned protein	34.75	3	4	6	118	12.4495	6.06201	0.743648	0.00700783	-	-	-	-
gene71282_1-0	glycerol kinase	52.22	2	2	3	90	10.092	4.58936	0.801401	0.0070053	-	GO:0016773 phosphotransferase activity, alcohol group as acceptor	GO:0005975 carbohydrate metabolic process;GO:0044237 cellular metabolic process	K00864|ko00561: Glycerolipid metabolism ; ko03320: PPAR signaling pathway ; ko04626: Plant-pathogen interaction
gene8462_1-0	carbamoyl-phosphate synthase large subunit	9.01	2	2	3	333	36.0349	5.05908	0.744136	0.00698226	-	GO:0005524 ATP binding;GO:0016874 ligase activity;GO:0046872 metal ion binding	GO:0006221 pyrimidine nucleotide biosynthetic process;GO:0008652 cellular amino acid biosynthetic process	K01955|ko00240: Pyrimidine metabolism ; ko00250: Alanine, aspartate and glutamate metabolism
gene71972_1-0	maltooligosyl trehalose synthase	10.61	1	1	1	179	20.6135	6.53662	0.780979	0.00695073	-	GO:0003824 catalytic activity	GO:0005975 carbohydrate metabolic process	K06044|ko00500: Starch and sucrose metabolism
gene32766_1-0	30S ribosomal protein S1	12.93	3	3	3	317	35.4161	5.12256	0.750104	0.00694555	GO:0005840 ribosome	GO:0003723 RNA binding;GO:0003735 structural constituent of ribosome	GO:0006412 translation;GO:0042254 ribosome biogenesis	K02945|ko03010: Ribosome
gene4975_2-0	NAD H-quinone oxidoreductase subunit N	7.64	1	1	1	157	17.1562	8.98291	0.634739	0.00693068	GO:0042651 thylakoid membrane	GO:0016655 oxidoreductase activity, acting on NAD(P)H, quinone or similar compound as acceptor;GO:0048038 quinone binding	GO:0006810 transport;GO:0055114 oxidation-reduction process;GO:0006118 obsolete electron transport	K05585|ko00190: Oxidative phosphorylation
gene77841_1-0	sulfite reductase	14.62	2	5	7	424	48.3786	6.93213	0.72372	0.00692618	-	GO:0020037 heme binding;GO:0050311 sulfite reductase (ferredoxin) activity;GO:0051539 4 iron, 4 sulfur cluster binding	GO:0055114 oxidation-reduction process;GO:0006790 sulfur compound metabolic process	K00392|ko00920: Sulfur metabolism
gene37711_1-0	molecular chaperone	25	1	1	2	52	5.42693	9.99365	0.693946	0.00691028	GO:0005737 cytoplasm	GO:0005524 ATP binding;GO:0051082 unfolded protein binding	GO:0042026 protein refolding	-
gene76787_1-0	chemotaxis protein	22.27	4	4	5	238	26.1623	9.74463	0.670692	0.00690592	GO:0005622 intracellular	GO:0003677 DNA binding	GO:0000160 phosphorelay signal transduction system	K02485
gene318_5-0	translation elongation factor Tu	67.73	15	20	61	409	44.3967	5.07178	0.719952	0.00684713	GO:0009536 plastid;GO:0005840 ribosome	GO:0003746 translation elongation factor activity;GO:0003924 GTPase activity;GO:0005525 GTP binding	GO:0006448 regulation of translational elongation	K02358
gene30818_5-0	50S ribosomal protein L5	25.66	3	3	3	113	12.7929	9.74463	0.798827	0.00672872	GO:0005840 ribosome	GO:0003723 RNA binding;GO:0003735 structural constituent of ribosome	GO:0006412 translation;GO:0042254 ribosome biogenesis	K02931|ko03010: Ribosome
gene12380_1-0	unassigned protein	14.1	1	1	1	78	8.68547	8.27979	0.581347	0.00659515	-	-	-	-
gene63283_1-0	unassigned protein	3.89	1	1	1	463	49.9727	5.60498	0.766984	0.00655142	-	-	-	-
gene5118_1-0	ribosomal protein S7	6.29	1	1	1	175	20.4214	10.1841	0.558602	0.00650594	GO:0005840 ribosome	GO:0003735 structural constituent of ribosome	GO:0006412 translation;GO:0042254 ribosome biogenesis	-
gene64209_2-0	phage tail protein	53.5	7	7	21	157	17.987	5.30029	0.808117	0.00650038	-	GO:0005198 structural molecule activity	-	-
gene30433_1-0	phosphoglucosamine mutase	13.79	3	4	6	435	46.8761	5.18604	0.731851	0.00649788	-	GO:0000287 magnesium ion binding;GO:0016868 intramolecular transferase activity, phosphotransferases	GO:0005975 carbohydrate metabolic process	-
gene17232_1-0	peptidase M48 Ste24p	6.92	1	1	1	130	14.2813	7.04932	0.411059	0.00648304	-	GO:0008233 peptidase activity	-	-
gene11049_1-0	unassigned protein	14.1	1	1	1	78	8.56351	5.04639	0.814998	0.00645303	-	-	-	-
gene3176_2rc-0	unassigned protein	12.72	2	2	3	173	19.769	8.104	0.5549	0.00641126	-	-	-	-
gene1522_3rc-0	unassigned protein	7.73	1	1	1	220	23.6655	5.63037	0.76063	0.00640856	-	-	-	-
gene62487_1-0	F0F1 ATP synthase subunit alpha	9.15	2	4	19	470	50.824	6.7417	0.827515	0.00639695	GO:0045261 proton-transporting ATP synthase complex, catalytic core F(1)	GO:0005524 ATP binding;GO:0046933 proton-transporting ATP synthase activity, rotational mechanism;GO:0046961 proton-transporting ATPase activity, rotational mechanism	GO:0015986 ATP synthesis coupled proton transport;GO:0015991 ATP hydrolysis coupled proton transport;GO:0006119 oxidative phosphorylation	K02111|ko00190: Oxidative phosphorylation ; ko00195: Photosynthesis
gene81052_1-0	-dependent receptor	10	1	1	2	160	16.7036	4.88135	0.810952	0.00633631	GO:0016020 membrane	GO:0004872 receptor activity	GO:0006810 transport;GO:0007165 signal transduction	-
gene16255_1-0	ferredoxin (2Fe-2S)	11.76	1	1	1	85	9.50056	6.50732	0.668131	0.00633198	-	GO:0009055 electron carrier activity;GO:0051537 2 iron, 2 sulfur cluster binding	GO:0006118 obsolete electron transport	K02639|ko00195: Photosynthesis
gene16715_1-0	pyruvate-flavodoxin oxidoreductase	11.03	2	3	3	290	32.0182	6.81494	0.68557	0.0063228	-	GO:0016491 oxidoreductase activity;GO:0030976 thiamine pyrophosphate binding;GO:0046872 metal ion binding;GO:0051536 iron-sulfur cluster binding	GO:0055114 oxidation-reduction process	-
gene3740_1-0	ATP synthase F1 beta subunit	21.05	3	8	22	513	55.2291	6.49365	0.805705	0.00628749	GO:0005739 mitochondrion;GO:0045261 proton-transporting ATP synthase complex, catalytic core F(1)	GO:0005524 ATP binding;GO:0046933 proton-transporting ATP synthase activity, rotational mechanism	GO:0015986 ATP synthesis coupled proton transport;GO:0015991 ATP hydrolysis coupled proton transport	K02112|ko00190: Oxidative phosphorylation ; ko00195: Photosynthesis
gene3222_2-0	6-phosphofructokinase	6.18	2	2	3	421	45.7032	5.59229	0.761684	0.00628613	GO:0005945 6-phosphofructokinase complex	GO:0003872 6-phosphofructokinase activity;GO:0047334 diphosphate-fructose-6-phosphate 1-phosphotransferase activity	GO:0006002 fructose 6-phosphate metabolic process;GO:0006096 glycolytic process;GO:0006000 fructose metabolic process;GO:0006012 galactose metabolic process;GO:0006013 mannose metabolic process;GO:0006094 gluconeogenesis;GO:0006098 pentose-phosphate shunt	K00850|ko00010: Glycolysis / Gluconeogenesis ; ko00030: Pentose phosphate pathway ; ko00051: Fructose and mannose metabolism ; ko00052: Galactose metabolism ; ko00680: Methane metabolism ; ko01200: Carbon metabolism ; ko01230: Biosynthesis of amino acids ; ko03018: RNA degradation ; ko04152: AMPK signaling pathway ; ko05230: Central carbon metabolism in cancer
gene32751_1-0	argininosuccinate lyase	28.57	2	2	2	119	13.1868	5.07178	0.627717	0.00618907	GO:0005737 cytoplasm	GO:0004056 argininosuccinate lyase activity	GO:0042450 arginine biosynthetic process via ornithine;GO:0006522 alanine metabolic process;GO:0006531 aspartate metabolic process;GO:0006560 proline metabolic process	-
gene78780_2-0	ribose 5-phosphate isomerase	43.35	6	6	10	233	24.6061	4.89404	0.700133	0.00618711	-	GO:0004751 ribose-5-phosphate isomerase activity	GO:0009052 pentose-phosphate shunt, non-oxidative branch;GO:0015976 carbon utilization	K01807|ko00030: Pentose phosphate pathway ; ko00710: Carbon fixation in photosynthetic organisms ; ko01200: Carbon metabolism ; ko01230: Biosynthesis of amino acids
gene257_1-0	phenylalanyl-tRNA synthetase subunit alpha	58.54	1	2	3	41	4.88338	7.25439	0.731786	0.00616648	GO:0009328 phenylalanine-tRNA ligase complex	GO:0000049 tRNA binding;GO:0000287 magnesium ion binding;GO:0004826 phenylalanine-tRNA ligase activity;GO:0005524 ATP binding	GO:0006432 phenylalanyl-tRNA aminoacylation;GO:0000162 tryptophan biosynthetic process;GO:0006571 tyrosine biosynthetic process;GO:0009094 L-phenylalanine biosynthetic process	K01889|ko00970: Aminoacyl-tRNA biosynthesis
gene33071_1-0	Photosystem II DII Q protein	51.8	2	5	21	139	15.9068	4.90674	0.669219	0.00615879	GO:0009523 photosystem II;GO:0016021 integral component of membrane;GO:0042651 thylakoid membrane	GO:0005506 iron ion binding;GO:0016168 chlorophyll binding;GO:0016491 oxidoreductase activity;GO:0045156 electron transporter, transferring electrons within the cyclic electron transport pathway of photosynthesis activity	GO:0009772 photosynthetic electron transport in photosystem II;GO:0018298 protein-chromophore linkage;GO:0006118 obsolete electron transport	K02706|ko00195: Photosynthesis
gene50089_2-0	unassigned protein	3.06	1	1	1	294	32.713	8.99756	0.707256	0.0061441	-	-	-	-
gene5043_1-0	subtilisin-like serine protease	36.45	4	4	4	107	11.9597	4.4624	0.71904	0.0060713	-	GO:0016787 hydrolase activity	-	-
gene47070_1-0	40S ribosomal protein S4-like	3.26	1	1	2	276	31.1821	10.3013	0.755678	0.00604044	GO:0022627 cytosolic small ribosomal subunit	GO:0003735 structural constituent of ribosome;GO:0044822 poly(A) RNA binding	GO:0006412 translation;GO:0042254 ribosome biogenesis	K02987|ko03010: Ribosome
gene70575_1-0	peptidase S8 S53 subtilisin kexin sedolisin	2.28	1	1	1	351	37.814	4.79248	0.673564	0.00601483	-	GO:0004252 serine-type endopeptidase activity;GO:0016491 oxidoreductase activity	GO:0006508 proteolysis;GO:0055114 oxidation-reduction process	-
gene146_1rc-0	transcription-repair coupling factor	1.37	1	1	1	1093	122.953	6.59521	0.539514	0.00598463	GO:0005737 cytoplasm	GO:0003684 damaged DNA binding;GO:0004386 helicase activity;GO:0005524 ATP binding	GO:0000716 transcription-coupled nucleotide-excision repair, DNA damage recognition;GO:0006355 regulation of transcription, DNA-templated	K03723|ko03420: Nucleotide excision repair
gene76981_2-0	cyanate hydratase	21.8	2	2	3	133	14.4524	4.60205	0.671107	0.00598432	-	GO:0003677 DNA binding;GO:0008824 cyanate hydratase activity	GO:0009439 cyanate metabolic process	K01725|ko00910: Nitrogen metabolism
gene18114_1-0	PRO1A_ACACA ame: Full=Profilin-1A ame: Full=Acidic profilin IA ame: Full=Profilin IA	7.94	1	1	2	126	13.4049	8.25049	0.757958	0.00597681	GO:0005737 cytoplasm;GO:0015629 actin cytoskeleton	GO:0003785 actin monomer binding	GO:0030036 actin cytoskeleton organization	-
gene6379_1-0	glycogen synthase	24.7	2	3	8	166	19.4506	6.52197	0.677781	0.00596848	-	GO:0004373 glycogen (starch) synthase activity;GO:0009011 starch synthase activity	GO:0005978 glycogen biosynthetic process;GO:0005982 starch metabolic process;GO:0005985 sucrose metabolic process	-
gene31567_1-0	fragmin A	27.15	9	9	13	372	41.9316	6.13818	0.791688	0.00594956	-	GO:0003779 actin binding	-	-
gene80531_1-0	unassigned protein	8.16	3	3	5	588	60.1335	3.70068	0.632873	0.00594518	-	-	-	-
gene45511_1-0	domain-containing protein	9.76	2	2	2	297	33.8628	6.02393	0.69088	0.00593798	-	-	GO:0006950 response to stress	-
gene5263_1-0	unassigned protein	8.9	1	1	2	191	22.0789	5.09717	0.726835	0.00593789	-	-	-	-
gene31190_2-0	hypothetical protein	12.18	2	2	2	197	22.0177	6.80029	0.813555	0.00591681	GO:0016020 membrane	GO:0004872 receptor activity	GO:0006810 transport;GO:0007165 signal transduction	-
gene14486_1-0	photosystem II manganese-stabilizing protein	34.3	5	5	9	277	29.864	4.60205	0.750744	0.00591111	GO:0009654 photosystem II oxygen evolving complex;GO:0016021 integral component of membrane;GO:0019898 extrinsic component of membrane	GO:0005509 calcium ion binding	GO:0042549 photosystem II stabilization	K02716|ko00195: Photosynthesis
gene4325_1-0	elongation factor P	17.44	4	4	4	195	21.553	5.16064	0.62214	0.00584948	GO:0005840 ribosome	GO:0003746 translation elongation factor activity	GO:0006448 regulation of translational elongation	K02356
gene86327_1-0	family transcriptional regulator	12.39	1	2	2	218	25.0356	5.45264	0.780475	0.00581389	-	GO:0010181 FMN binding;GO:0016491 oxidoreductase activity	GO:0055114 oxidation-reduction process	-
gene1496_3rc-0	unassigned protein	6.35	1	1	1	189	20.65	4.93213	0.438449	0.0057155	-	-	-	-
gene64651_1-0	response regulator containing a -like receiver domain and an HD-GYP domain	15.49	2	2	2	226	25.7941	4.65283	0.784256	0.00571144	GO:0009365 protein histidine kinase complex	GO:0000155 phosphorelay sensor kinase activity	GO:0000160 phosphorelay signal transduction system;GO:0016310 phosphorylation	K02486
gene61007_2-0	phycocyanin alpha phycocyanobilin lyase related protein	11.93	2	2	2	218	24.1141	4.65283	0.690681	0.00566262	-	GO:0005488 binding	-	-
gene79159_1-0	phosphoribulokinase	51.2	10	12	48	332	37.9414	5.73193	0.705564	0.00564919	-	GO:0005524 ATP binding;GO:0008974 phosphoribulokinase activity	GO:0005975 carbohydrate metabolic process;GO:0015976 carbon utilization	K00855|ko00710: Carbon fixation in photosynthetic organisms ; ko01200: Carbon metabolism
gene49414_2-0	2-isopropylmalate synthase	5.31	1	1	1	226	24.2044	5.03369	0.692796	0.00563067	-	GO:0046912 transferase activity, transferring acyl groups, acyl groups converted into alkyl on transfer	GO:0009082 branched-chain amino acid biosynthetic process	K01649|ko00290: Valine, leucine and isoleucine biosynthesis ; ko00620: Pyruvate metabolism ; ko01210: 2-Oxocarboxylic acid metabolism ; ko01230: Biosynthesis of amino acids
gene61564_1-0	unassigned protein	2.8	1	1	1	428	44.8399	7.88428	0.595049	0.00561392	-	-	-	-
gene41930_1-0	50S ribosomal protein L7	23.88	1	1	1	67	6.90244	4.09424	0.595493	0.00559379	GO:0005840 ribosome	GO:0003735 structural constituent of ribosome	GO:0006412 translation;GO:0042254 ribosome biogenesis	K02935|ko03010: Ribosome
gene11255_1-0	formate dehydrogenase subunit gamma	9.86	1	1	1	71	7.88439	10.1255	0.589527	0.00554733	GO:0009326 formate dehydrogenase complex;GO:0016021 integral component of membrane	GO:0008863 formate dehydrogenase (NAD+) activity;GO:0009055 electron carrier activity	GO:0022904 respiratory electron transport chain;GO:0015942 formate metabolic process;GO:0015947 methane metabolic process;GO:0046487 glyoxylate metabolic process;GO:0006118 obsolete electron transport	-
gene40718_1-0	phosphate ABC transporter ATP-binding protein	11.54	1	1	1	78	8.68944	6.26514	0.658545	0.00550359	GO:0043190 ATP-binding cassette (ABC) transporter complex	GO:0005315 inorganic phosphate transmembrane transporter activity;GO:0005524 ATP binding;GO:0015415 phosphate ion transmembrane-transporting ATPase activity	GO:0008152 metabolic process;GO:0035435 phosphate ion transmembrane transport	K02036|ko02010: ABC transporters
gene34135_1-0	dehydrogenase	17.17	4	4	6	297	32.4775	4.51318	0.798578	0.00548732	GO:0030288 outer membrane-bounded periplasmic space	GO:0016491 oxidoreductase activity	GO:0055114 oxidation-reduction process	-
gene41617_1-0	unassigned protein	11.86	1	2	4	118	13.0792	9.27588	0.682303	0.00544305	-	-	-	-
gene92444_1-0	V-type H(+)-translocating pyrophosphatase	13.25	1	1	1	83	8.06106	4.34814	0.730359	0.00544277	GO:0005886 plasma membrane;GO:0016021 integral component of membrane	GO:0004427 inorganic diphosphatase activity;GO:0009678 hydrogen-translocating pyrophosphatase activity	GO:0006814 sodium ion transport;GO:0015992 proton transport;GO:0055085 transmembrane transport;GO:0006119 oxidative phosphorylation	K15987|ko00190: Oxidative phosphorylation
gene544_9rc-0	unassigned protein	4.81	1	1	1	437	49.9376	5.22412	0.750427	0.00542163	-	-	-	K06923
gene61359_1-0	glutathione reductase	12.94	2	2	2	286	30.9287	5.5415	0.765761	0.00539632	-	GO:0016668 oxidoreductase activity, acting on a sulfur group of donors, NAD(P) as acceptor;GO:0050660 flavin adenine dinucleotide binding	GO:0045454 cell redox homeostasis;GO:0055114 oxidation-reduction process	K00383|ko00480: Glutathione metabolism ; ko04918: Thyroid hormone synthesis
gene30846_1-0	elongation factor 1 alpha	13.94	3	3	3	251	27.7567	9.11475	0.519797	0.00535802	-	GO:0003924 GTPase activity;GO:0005525 GTP binding	-	K00956|ko00230: Purine metabolism ; ko00261: Monobactam biosynthesis ; ko00450: Selenocompound metabolism ; ko00920: Sulfur metabolism
gene33666_1-0	carbon dioxide concentrating mechanism protein	70.18	3	3	5	57	6.45728	8.00146	0.688446	0.00527061	-	GO:0016829 lyase activity	-	-
gene45138_2-0	probable oxidoreductase	4.47	1	1	2	291	31.5659	6.31592	0.705894	0.00526544	-	GO:0016491 oxidoreductase activity	GO:0055114 oxidation-reduction process	K00540
gene35999_1-0	NADH:flavin oxidoreductase	13.79	1	1	1	58	6.41236	10.1548	0.821192	0.00520977	-	GO:0010181 FMN binding;GO:0016491 oxidoreductase activity	GO:0055114 oxidation-reduction process	-
gene45510_1-0	acetyl- carboxylase carboxyl transferase subunit alpha	19.44	1	1	1	108	12.2205	5.50342	0.761321	0.00517397	-	GO:0003824 catalytic activity	GO:0006629 lipid metabolic process;GO:0044237 cellular metabolic process;GO:0044281 small molecule metabolic process;GO:0044763 single-organism cellular process	-
gene77764_1-0	40S ribosomal protein S9-2-like	4.32	1	1	1	185	21.8349	10.1987	0.497257	0.00516703	GO:0015935 small ribosomal subunit	GO:0003723 RNA binding;GO:0003735 structural constituent of ribosome	GO:0006412 translation;GO:0042254 ribosome biogenesis	-
gene12866_7-0	ATP synthase subunit b	26.44	4	4	6	174	19.6712	5.09717	0.645251	0.00515085	GO:0045263 proton-transporting ATP synthase complex, coupling factor F(o)	GO:0015078 hydrogen ion transmembrane transporter activity	GO:0015986 ATP synthesis coupled proton transport	K02109|ko00190: Oxidative phosphorylation ; ko00195: Photosynthesis
gene2519_3rc-0	allophycocyanin subunit beta	78.88	10	11	110	161	17.3417	5.60498	0.744789	0.00512544	GO:0030089 phycobilisome	-	GO:0015979 photosynthesis;GO:0018298 protein-chromophore linkage;GO:0055114 oxidation-reduction process	K02093|ko00196: Photosynthesis - antenna proteins
gene35546_2-0	actin II	24.44	1	1	2	45	4.9125	8.17725	0.558711	0.00501497	-	GO:0005524 ATP binding	-	-
gene51978_1-0	unassigned protein	37.08	2	2	3	89	9.51772	8.03076	0.766681	0.00498034	-	-	-	-
gene2236_15rc-0	50S ribosomal protein L18	25	3	3	3	120	13.3331	10.3892	0.70019	0.00494169	GO:0005840 ribosome	GO:0003723 RNA binding;GO:0003735 structural constituent of ribosome	GO:0006412 translation;GO:0042254 ribosome biogenesis	K02881|ko03010: Ribosome
gene71546_1-0	unassigned protein	20.55	1	1	2	73	8.37435	5.26221	0.816593	0.00489092	-	-	-	-
gene45577_3-0	50S ribosomal protein L23	20.79	2	2	2	101	11.4514	9.93506	0.727789	0.00487421	GO:0005840 ribosome	GO:0000166 nucleotide binding;GO:0003723 RNA binding;GO:0003735 structural constituent of ribosome	GO:0006412 translation;GO:0042254 ribosome biogenesis	K02892|ko03010: Ribosome
gene63500_2-0	50S ribosomal protein L4	17.86	1	1	1	84	9.04884	5.14795	0.832809	0.00485224	GO:0005840 ribosome	GO:0003735 structural constituent of ribosome;GO:0019843 rRNA binding	GO:0006412 translation;GO:0042254 ribosome biogenesis	-
gene62243_1-0	isocitrate dehydrogenase	37.14	5	6	7	210	24.0465	6.31592	0.708382	0.00483767	-	GO:0000287 magnesium ion binding;GO:0004450 isocitrate dehydrogenase (NADP+) activity;GO:0051287 NAD binding	GO:0006097 glyoxylate cycle;GO:0006749 glutathione metabolic process;GO:0019643 reductive tricarboxylic acid cycle	K00031|ko00020: Citrate cycle (TCA cycle) ; ko00480: Glutathione metabolism ; ko00720: Carbon fixation pathways in prokaryotes ; ko01200: Carbon metabolism ; ko01210: 2-Oxocarboxylic acid metabolism ; ko01230: Biosynthesis of amino acids ; ko04146: Peroxisome
gene46985_1-0	Photosystem I reaction centre subunit III	41.25	6	6	20	160	17.7113	6.55127	0.524828	0.00483124	GO:0009538 photosystem I reaction center	-	GO:0015979 photosynthesis	K02694|ko00195: Photosynthesis
gene3109_2rc-0	unassigned protein	7.04	1	1	1	199	22.2981	5.22412	0.559488	0.00473004	-	-	-	-
gene30586_3-0	glucose-6-phosphate 1-dehydrogenase	3.1	1	2	3	516	58.257	7.54736	0.684516	0.00472238	-	GO:0004345 glucose-6-phosphate dehydrogenase activity;GO:0050661 NADP binding	GO:0006006 glucose metabolic process;GO:0055114 oxidation-reduction process;GO:0006098 pentose-phosphate shunt;GO:0006749 glutathione metabolic process	K00036|ko00030: Pentose phosphate pathway ; ko00480: Glutathione metabolism ; ko01200: Carbon metabolism ; ko05230: Central carbon metabolism in cancer
gene79271_1-0	unassigned protein	12.82	1	1	1	117	11.8367	5.94775	0.592138	0.00467884	-	-	-	-
gene77439_1-0	unassigned protein	10.2	1	1	1	98	10.7313	4.80518	0.815587	0.00465438	-	-	-	-
gene14418_2-0	50S ribosomal protein L29	42.86	6	6	9	112	12.2512	4.52588	0.768536	0.00464973	GO:0005840 ribosome	GO:0003735 structural constituent of ribosome	GO:0006412 translation;GO:0042254 ribosome biogenesis	K02904|ko03010: Ribosome
gene49610_1-0	unassigned protein	7.75	1	1	1	142	16.8008	6.69775	0.827256	0.00462453	-	-	-	-
gene45972_1-0	cell envelope biogenesis protein	17.14	4	4	15	280	30.7297	4.50049	0.711093	0.00455658	GO:0016020 membrane	GO:0005509 calcium ion binding	GO:0007155 cell adhesion	-
gene75944_1rc-0	DNA damage repair protein	21.62	1	1	1	74	8.31927	4.80518	0.612152	0.0045502	-	GO:0016787 hydrolase activity	-	-
gene61595_1-0	unassigned protein	21.3	2	2	4	169	17.2336	8.57275	0.782074	0.00454075	-	-	-	-
gene45346_1-0	dihydrolipoamide dehydrogenase	26.34	7	7	7	429	45.6396	5.021	0.743102	0.00451815	-	GO:0016668 oxidoreductase activity, acting on a sulfur group of donors, NAD(P) as acceptor	GO:0045454 cell redox homeostasis;GO:0055114 oxidation-reduction process	K00382|ko00010: Glycolysis / Gluconeogenesis ; ko00020: Citrate cycle (TCA cycle) ; ko00260: Glycine, serine and threonine metabolism ; ko00280: Valine, leucine and isoleucine degradation ; ko00620: Pyruvate metabolism ; ko00630: Glyoxylate and dicarboxylate metabolism ; ko00640: Propanoate metabolism ; ko01200: Carbon metabolism
gene81316_1-0	unassigned protein	14.04	1	1	5	114	12.718	4.27197	0.632282	0.00450931	-	-	-	-
gene19957_1-0	xylose ABC transporter substrate-binding protein	8.96	1	1	1	134	13.899	4.28467	0.767284	0.00448113	-	GO:0015407 monosaccharide-transporting ATPase activity;GO:0048029 monosaccharide binding	GO:0008152 metabolic process;GO:0015753 D-xylose transport	K10543|ko02010: ABC transporters
gene2236_4rc-0	50S ribosomal protein L13	34.44	4	4	9	151	16.9621	10.2134	0.819218	0.00448047	GO:0005840 ribosome	GO:0003735 structural constituent of ribosome	GO:0006412 translation;GO:0042254 ribosome biogenesis	K02871|ko03010: Ribosome
gene4241_2-0	unassigned protein	5.26	1	1	1	228	26.8775	5.021	0.733848	0.00446989	-	-	-	-
gene3151_1rc-0	50S ribosomal protein L9	23.79	6	6	14	248	27.5648	9.26123	0.78081	0.00445127	GO:0005840 ribosome	GO:0003723 RNA binding;GO:0003735 structural constituent of ribosome	GO:0006412 translation;GO:0042254 ribosome biogenesis	K02939|ko03010: Ribosome
gene65413_1-0	pyruvate dehydrogenase subunit beta	28.98	5	7	8	352	38.8971	5.2876	0.681768	0.00444114	GO:0045254 pyruvate dehydrogenase complex	GO:0004739 pyruvate dehydrogenase (acetyl-transferring) activity	GO:0055114 oxidation-reduction process;GO:0006094 gluconeogenesis;GO:0006096 glycolytic process;GO:0009097 isoleucine biosynthetic process;GO:0009098 leucine biosynthetic process;GO:0009099 valine biosynthetic process	K00162|ko00010: Glycolysis / Gluconeogenesis ; ko00020: Citrate cycle (TCA cycle) ; ko00620: Pyruvate metabolism ; ko01200: Carbon metabolism ; ko04066: HIF-1 signaling pathway ; ko04922: Glucagon signaling pathway ; ko05230: Central carbon metabolism in cancer
gene39619_1-0	COG1196: Chromosome segregation ATPases	5.08	1	1	1	197	22.2847	8.1333	0.52448	0.00442649	-	GO:0003924 GTPase activity	GO:0008152 metabolic process	-
gene62281_1-0	family transcriptional regulator	47.1	6	6	19	138	15.1777	7.48877	0.741762	0.00442553	-	GO:0003677 DNA binding	-	-
gene64150_1-0	Mg-protoporphyrin IX monomethyl ester cyclase	13.15	1	3	3	213	25.7128	5.71924	0.813851	0.00442433	-	GO:0005506 iron ion binding;GO:0048529 magnesium-protoporphyrin IX monomethyl ester (oxidative) cyclase activity	GO:0015979 photosynthesis;GO:0036068 light-independent chlorophyll biosynthetic process;GO:0055114 oxidation-reduction process	-
gene17381_2-0	acetolactate synthase	27.97	1	3	8	143	15.1416	4.84326	0.75574	0.0044033	GO:0005948 acetolactate synthase complex	GO:0000287 magnesium ion binding;GO:0003984 acetolactate synthase activity;GO:0016874 ligase activity;GO:0030976 thiamine pyrophosphate binding	GO:0009097 isoleucine biosynthetic process;GO:0009098 leucine biosynthetic process;GO:0009099 valine biosynthetic process;GO:0015940 pantothenate biosynthetic process	-
gene4287_1-0	argininosuccinate lyase	14.83	1	2	2	209	23.5742	5.61768	0.748455	0.00439821	-	GO:0004056 argininosuccinate lyase activity	GO:0042450 arginine biosynthetic process via ornithine;GO:0006522 alanine metabolic process;GO:0006531 aspartate metabolic process;GO:0006560 proline metabolic process	K01755|ko00220: Arginine biosynthesis ; ko00250: Alanine, aspartate and glutamate metabolism ; ko01230: Biosynthesis of amino acids
gene2937_1-0	30S ribosomal protein S14	19.63	2	2	6	107	12.8677	10.4478	0.731558	0.00436273	GO:0005840 ribosome	GO:0003723 RNA binding;GO:0003735 structural constituent of ribosome	GO:0006412 translation;GO:0042254 ribosome biogenesis	K02954|ko03010: Ribosome
gene78594_1-0	nucleoside diphosphate kinase	23.78	2	3	6	143	15.7391	5.31299	0.568129	0.00431356	-	GO:0000166 nucleotide binding;GO:0004550 nucleoside diphosphate kinase activity;GO:0043167 ion binding	GO:0006165 nucleoside diphosphate phosphorylation;GO:0006183 GTP biosynthetic process;GO:0006228 UTP biosynthetic process;GO:0006241 CTP biosynthetic process;GO:0006144 purine nucleobase metabolic process;GO:0006206 pyrimidine nucleobase metabolic process	K00940|ko00230: Purine metabolism ; ko00240: Pyrimidine metabolism
gene44940_1-0	muscular protein	11.21	1	1	1	107	12.405	5.94775	0.721904	0.004297	-	GO:0005515 protein binding	-	-
gene2064_2rc-0	chemotaxis protein	3.23	1	1	1	557	62.5456	4.7417	0.635986	0.00428035	-	GO:0003824 catalytic activity;GO:0005515 protein binding	GO:0000160 phosphorelay signal transduction system	K07315
gene14416_1-0	superoxide dismutase	17.1	4	4	5	193	21.6767	6.72705	0.775712	0.00427483	GO:0005829 cytosol	GO:0004784 superoxide dismutase activity;GO:0005515 protein binding;GO:0046872 metal ion binding	GO:0006801 superoxide metabolic process;GO:0006979 response to oxidative stress;GO:0055114 oxidation-reduction process	K04564|ko04068: FoxO signaling pathway ; ko04146: Peroxisome ; ko05016: Huntington's disease
gene17763_1-0	unassigned protein	23.36	2	3	5	107	11.7272	8.33838	0.645899	0.0042306	-	-	-	-
gene32188_2-0	C-phycocyanin beta chain	80	6	8	85	90	9.76287	6.62451	0.7069	0.00422309	GO:0030089 phycobilisome	-	GO:0015797 mannitol transport;GO:0015979 photosynthesis;GO:0018298 protein-chromophore linkage;GO:0055114 oxidation-reduction process	-
gene3629_1-0	ATP-dependent Clp protease ATP-binding protein	35.56	3	7	10	270	30.7189	4.83057	0.715551	0.00421099	-	GO:0005524 ATP binding;GO:0008233 peptidase activity	GO:0006508 proteolysis	K03696
gene65113_1-0	branched-chain amino acid aminotransferase	3.01	1	1	1	365	40.0596	5.33838	0.681189	0.00415152	-	GO:0004084 branched-chain-amino-acid transaminase activity	GO:0006550 isoleucine catabolic process;GO:0006552 leucine catabolic process;GO:0006574 valine catabolic process;GO:0009097 isoleucine biosynthetic process;GO:0009098 leucine biosynthetic process;GO:0009099 valine biosynthetic process;GO:0015940 pantothenate biosynthetic process	K00826|ko00270: Cysteine and methionine metabolism ; ko00280: Valine, leucine and isoleucine degradation ; ko00290: Valine, leucine and isoleucine biosynthesis ; ko00770: Pantothenate and CoA biosynthesis ; ko01210: 2-Oxocarboxylic acid metabolism ; ko01230: Biosynthesis of amino acids
gene63098_1-0	GDP-mannose -dehydratase	26.53	2	2	4	98	10.8984	4.66553	0.593599	0.00415129	-	GO:0008446 GDP-mannose 4,6-dehydratase activity;GO:0070401 NADP+ binding	GO:0006000 fructose metabolic process;GO:0006012 galactose metabolic process;GO:0009298 GDP-mannose biosynthetic process	-
gene45125_2-0	apocytochrome f	15.41	4	4	15	331	35.3111	4.81787	0.755017	0.00407909	GO:0031361 integral component of thylakoid membrane	GO:0005506 iron ion binding;GO:0009055 electron carrier activity;GO:0020037 heme binding	GO:0015979 photosynthesis;GO:0006118 obsolete electron transport	K02634|ko00195: Photosynthesis
gene14133_1-0	hydroxymethylbilane synthase	16.02	2	2	3	181	20.0605	6.85889	0.753063	0.00401401	-	GO:0004418 hydroxymethylbilane synthase activity	GO:0006779 porphyrin-containing compound biosynthetic process;GO:0015994 chlorophyll metabolic process	K01749|ko00860: Porphyrin and chlorophyll metabolism
gene51013_1-0	phosphoketolase	11.26	1	2	2	222	25.0222	4.98291	0.571447	0.00396101	-	GO:0016832 aldehyde-lyase activity	GO:0005975 carbohydrate metabolic process	K01621|ko00030: Pentose phosphate pathway ; ko00710: Carbon fixation in photosynthetic organisms
gene4107_1-0	molecular chaperone	51.79	18	27	58	641	68.2789	4.77979	0.757747	0.00390951	-	GO:0005524 ATP binding;GO:0051082 unfolded protein binding	GO:0006457 protein folding	K04043|ko03018: RNA degradation ; ko05152: Tuberculosis
gene318_4-0	elongation factor P	31.69	11	17	33	691	75.6215	4.94482	0.72081	0.00389135	GO:0005840 ribosome	GO:0003746 translation elongation factor activity;GO:0003924 GTPase activity;GO:0005525 GTP binding	GO:0006448 regulation of translational elongation	K02355
gene45840_1-0	peptidyl-prolyl cis-trans isomerase	22.07	7	7	10	376	42.1194	4.71631	0.760755	0.00388957	-	GO:0003755 peptidyl-prolyl cis-trans isomerase activity	GO:0000413 protein peptidyl-prolyl isomerization;GO:0006457 protein folding	K01802
gene16575_1-0	30S ribosomal protein S4	17.19	3	3	3	192	21.8595	9.71533	0.795237	0.00388739	GO:0015935 small ribosomal subunit	GO:0003735 structural constituent of ribosome;GO:0019843 rRNA binding	GO:0006412 translation;GO:0042254 ribosome biogenesis	K02986|ko03010: Ribosome
gene60973_1-0	ribonuclease III	23.26	2	3	4	172	20.5107	8.26514	0.811157	0.00384563	GO:0005737 cytoplasm	GO:0004525 ribonuclease III activity;GO:0019843 rRNA binding;GO:0046872 metal ion binding	GO:0006364 rRNA processing;GO:0006397 mRNA processing;GO:0008033 tRNA processing;GO:0016075 rRNA catabolic process;GO:0090502 RNA phosphodiester bond hydrolysis, endonucleolytic;GO:0051252 regulation of RNA metabolic process	-
gene51003_1-0	phenylalanyl-tRNA synthetase subunit beta	11.36	1	1	1	132	14.2284	5.23682	0.741383	0.00379888	-	GO:0000049 tRNA binding;GO:0016874 ligase activity;GO:0043167 ion binding	GO:0010467 gene expression;GO:0034641 cellular nitrogen compound metabolic process;GO:0044238 primary metabolic process;GO:0044260 cellular macromolecule metabolic process	K01890|ko00970: Aminoacyl-tRNA biosynthesis
gene19020_1-0	unassigned protein	26.76	7	7	10	284	31.5685	5.88428	0.80839	0.00379168	-	-	-	K02557|ko02030: Bacterial chemotaxis ; ko02040: Flagellar assembly
gene45930_1-0	malate synthase	10.26	1	1	2	156	17.502	8.71924	0.816642	0.00379078	-	GO:0004474 malate synthase activity	GO:0006097 glyoxylate cycle;GO:0006090 pyruvate metabolic process;GO:0006099 tricarboxylic acid cycle	K01638|ko00620: Pyruvate metabolism ; ko00630: Glyoxylate and dicarboxylate metabolism ; ko01200: Carbon metabolism
gene33507_2-0	membrane protein	21.78	2	2	3	101	10.9643	4.66553	0.68215	0.00378111	GO:0005886 plasma membrane	-	-	-
gene1990_2rc-0	magnesium-chelatase subunit	14.94	2	2	4	174	18.5019	9.0415	0.819938	0.0036821	GO:0010007 magnesium chelatase complex	GO:0005524 ATP binding;GO:0016851 magnesium chelatase activity	GO:0015979 photosynthesis;GO:0015995 chlorophyll biosynthetic process	K03404|ko00860: Porphyrin and chlorophyll metabolism
gene26204_1-0	unassigned protein	15.79	1	1	1	76	8.22408	4.08154	0.62487	0.00364331	-	-	-	-
gene2914_2rc-0	dihydrodipicolinate synthase	16.56	4	4	6	314	33.7814	5.60498	0.762968	0.0036226	-	GO:0008840 4-hydroxy-tetrahydrodipicolinate synthase	GO:0009089 lysine biosynthetic process via diaminopimelate	K01714|ko00261: Monobactam biosynthesis ; ko00300: Lysine biosynthesis ; ko01230: Biosynthesis of amino acids
gene1153_2rc-0	ATP-dependent Clp protease proteolytic subunit	10.61	2	2	2	198	21.9402	5.41455	0.799028	0.00362224	GO:0005737 cytoplasm	GO:0004252 serine-type endopeptidase activity	GO:0006508 proteolysis	K01358|ko04112: Cell cycle - Caulobacter
gene731_2-0	phycobilisome core-membrane linker protein	45.03	27	33	82	895	100.667	8.68994	0.602891	0.0035638	GO:0030089 phycobilisome	-	GO:0015979 photosynthesis	K02096|ko00196: Photosynthesis - antenna proteins
gene30191_1-0	cell division protein	12.8	3	4	5	422	44.0654	4.98291	0.675461	0.00352866	GO:0005737 cytoplasm	GO:0003924 GTPase activity;GO:0005525 GTP binding	GO:0007049 cell cycle;GO:0051301 cell division	K03531|ko04112: Cell cycle - Caulobacter
gene19575_1-0	unassigned protein	38.12	5	5	6	223	23.6682	7.95752	0.786614	0.00349498	-	-	-	-
gene13059_2-0	unassigned protein	16.55	3	3	3	290	32.8576	5.50342	0.665095	0.00344861	-	-	-	K00335|ko00190: Oxidative phosphorylation
gene32397_1-0	phosphoribosylamine--glycine ligase	2.85	1	1	2	421	44.1094	4.85596	0.705719	0.00343676	-	GO:0004637 phosphoribosylamine-glycine ligase activity;GO:0005524 ATP binding;GO:0046872 metal ion binding	GO:0009113 purine nucleobase biosynthetic process	K01945|ko00230: Purine metabolism
gene78923_1-0	photosystem I core protein	12.93	3	4	14	317	34.8776	8.00146	0.551374	0.00343318	GO:0009522 photosystem I;GO:0016021 integral component of membrane;GO:0042651 thylakoid membrane	GO:0000287 magnesium ion binding;GO:0009055 electron carrier activity;GO:0016168 chlorophyll binding;GO:0016491 oxidoreductase activity;GO:0051539 4 iron, 4 sulfur cluster binding	GO:0015979 photosynthesis;GO:0018298 protein-chromophore linkage;GO:0055114 oxidation-reduction process;GO:0006118 obsolete electron transport	-
gene77670_1-0	Protein ENOL- isoform c	11.54	3	3	3	442	47.9099	6.39209	0.82594	0.00338092	GO:0000015 phosphopyruvate hydratase complex	GO:0000287 magnesium ion binding;GO:0004634 phosphopyruvate hydratase activity	GO:0006096 glycolytic process;GO:0007275 multicellular organismal development;GO:0048856 anatomical structure development;GO:0000162 tryptophan biosynthetic process;GO:0006094 gluconeogenesis;GO:0006571 tyrosine biosynthetic process;GO:0009094 L-phenylalanine biosynthetic process	K01689|ko00010: Glycolysis / Gluconeogenesis ; ko00680: Methane metabolism ; ko01200: Carbon metabolism ; ko01230: Biosynthesis of amino acids ; ko03018: RNA degradation ; ko04066: HIF-1 signaling pathway
gene81981_1-0	ribosomal protein S12	16	2	2	3	150	16.2252	4.88135	0.68544	0.00337605	GO:0005840 ribosome	GO:0003735 structural constituent of ribosome	GO:0006412 translation;GO:0042254 ribosome biogenesis	-
gene87633_2-0	peptidoglycan-associated lipoprotein	17.89	2	2	3	123	13.844	5.14795	0.814642	0.00335923	GO:0009279 cell outer membrane;GO:0016021 integral component of membrane	-	-	-
gene627_3-0	ferredoxin-thioredoxin catalytic subunit	14.17	2	2	2	120	13.6985	5.87158	0.735466	0.00335157	-	GO:0016730 oxidoreductase activity, acting on iron-sulfur proteins as donors;GO:0051536 iron-sulfur cluster binding	GO:0055114 oxidation-reduction process	-
gene45024_2-0	unassigned protein	6.51	1	1	1	215	24.3226	5.2749	0.798015	0.00333161	-	-	-	-
gene44831_3-0	3-oxoacyl-ACP synthase	5.49	1	2	4	419	43.7768	5.36377	0.69761	0.00330643	-	GO:0016747 transferase activity, transferring acyl groups other than amino-acyl groups	GO:0006633 fatty acid biosynthetic process	K09458|ko00061: Fatty acid biosynthesis ; ko00780: Biotin metabolism ; ko01212: Fatty acid metabolism
gene47088_1-0	Dynein heavy chain	1.23	1	1	2	571	64.9238	6.30322	0.370918	0.00330566	GO:0005874 microtubule	GO:0003777 microtubule motor activity	GO:0007018 microtubule-based movement	-
gene38124_1-0	muramidase (phage lambda lysozyme)	22.58	1	1	2	93	10.0714	9.87646	0.529493	0.00327026	-	GO:0016787 hydrolase activity	GO:0008152 metabolic process	-
gene4687_1-0	unassigned protein	60.39	9	9	12	207	23.0757	5.0083	0.739214	0.00324635	-	-	-	-
gene18989_1-0	malate dehydrogenase	3.99	1	1	1	301	31.8433	5.66846	0.674376	0.00323035	-	GO:0030060 L-malate dehydrogenase activity	GO:0005975 carbohydrate metabolic process;GO:0006108 malate metabolic process;GO:0006090 pyruvate metabolic process;GO:0019643 reductive tricarboxylic acid cycle;GO:0046487 glyoxylate metabolic process	K00024|ko00020: Citrate cycle (TCA cycle) ; ko00270: Cysteine and methionine metabolism ; ko00620: Pyruvate metabolism ; ko00630: Glyoxylate and dicarboxylate metabolism ; ko00680: Methane metabolism ; ko00710: Carbon fixation in photosynthetic organisms ; ko00720: Carbon fixation pathways in prokaryotes ; ko01200: Carbon metabolism
gene47197_1-0	unassigned protein	32.13	2	2	4	249	27.1438	9.49561	0.61006	0.00317097	-	-	-	-
gene60918_1-0	isoleucyl-tRNA synthetase	5.62	3	5	6	1175	131.773	5.31299	0.739991	0.00312872	GO:0005737 cytoplasm	GO:0002161 aminoacyl-tRNA editing activity;GO:0004822 isoleucine-tRNA ligase activity;GO:0005524 ATP binding	GO:0006428 isoleucyl-tRNA aminoacylation;GO:0009097 isoleucine biosynthetic process;GO:0009098 leucine biosynthetic process;GO:0009099 valine biosynthetic process	K01870|ko00970: Aminoacyl-tRNA biosynthesis
gene78384_2-0	ATP-dependent Clp protease proteolytic subunit	38.12	5	6	9	202	22.4865	5.40186	0.75813	0.00310854	-	GO:0004252 serine-type endopeptidase activity	GO:0006508 proteolysis	K01358|ko04112: Cell cycle - Caulobacter
gene78188_1-0	membrane protease stomatin prohibitin	34.12	4	6	10	211	23.5835	5.88428	0.746663	0.00308165	GO:0016020 membrane	GO:0008233 peptidase activity	GO:0006508 proteolysis	-
gene515_1rc-0	phosphoglycerate kinase	55.11	14	17	38	401	42.2312	5.17334	0.725328	0.00304606	-	GO:0000166 nucleotide binding;GO:0004618 phosphoglycerate kinase activity	GO:0006096 glycolytic process;GO:0006094 gluconeogenesis;GO:0015976 carbon utilization	K00927|ko00010: Glycolysis / Gluconeogenesis ; ko00710: Carbon fixation in photosynthetic organisms ; ko01200: Carbon metabolism ; ko01230: Biosynthesis of amino acids
gene77440_1-0	glyceraldehyde 3-phosphate dehydrogenase (NADP+)	79.82	15	19	62	332	35.9603	6.45557	0.704942	0.00303883	-	GO:0016620 oxidoreductase activity, acting on the aldehyde or oxo group of donors, NAD or NADP as acceptor;GO:0050661 NADP binding;GO:0051287 NAD binding	GO:0006006 glucose metabolic process;GO:0055114 oxidation-reduction process	K00150|ko00010: Glycolysis / Gluconeogenesis ; ko00710: Carbon fixation in photosynthetic organisms ; ko01200: Carbon metabolism ; ko01230: Biosynthesis of amino acids
gene33660_2-0	glycogen branching protein	23.39	4	4	7	218	25.3324	6.0874	0.740819	0.00303064	-	GO:0004553 hydrolase activity, hydrolyzing O-glycosyl compounds;GO:0016740 transferase activity	GO:0005975 carbohydrate metabolic process	K00700|ko00500: Starch and sucrose metabolism
gene3874_1-0	unassigned protein	6.51	1	1	1	307	30.9887	4.43701	0.658264	0.00302703	-	-	-	-
gene21854_3-0	phycobilisome linker domain protein	58.33	4	4	10	72	8.14293	8.66064	0.757291	0.00301267	GO:0030089 phycobilisome	-	GO:0015979 photosynthesis	-
gene77344_1-0	ketol-acid reductoisomerase	54.68	10	13	30	331	36.0933	5.21143	0.756705	0.00301178	-	GO:0004455 ketol-acid reductoisomerase activity;GO:0016853 isomerase activity	GO:0009097 isoleucine biosynthetic process;GO:0009099 valine biosynthetic process;GO:0055114 oxidation-reduction process;GO:0009098 leucine biosynthetic process;GO:0015940 pantothenate biosynthetic process	K00053|ko00290: Valine, leucine and isoleucine biosynthesis ; ko00770: Pantothenate and CoA biosynthesis ; ko01210: 2-Oxocarboxylic acid metabolism ; ko01230: Biosynthesis of amino acids
gene1382_2rc-0	peptide deformylase	8.15	1	1	1	184	20.5194	5.021	0.727507	0.0029839	-	GO:0005506 iron ion binding;GO:0042586 peptide deformylase activity	GO:0006412 translation	K01462
gene226_2rc-0	unassigned protein	3.72	1	1	1	349	40.5502	8.90967	0.669406	0.00298067	-	-	-	-
gene35873_1-0	isocitrate dehydrogenase	22.5	2	2	3	120	12.3821	4.4751	0.652161	0.00296971	-	GO:0000287 magnesium ion binding;GO:0004450 isocitrate dehydrogenase (NADP+) activity;GO:0051287 NAD binding	GO:0006097 glyoxylate cycle;GO:0006749 glutathione metabolic process;GO:0019643 reductive tricarboxylic acid cycle	-
gene13502_3-0	DNA-directed RNA polymerase subunit beta	10.7	8	12	18	1383	150.648	4.65283	0.697909	0.00295225	GO:0005730 nucleolus	GO:0003677 DNA binding;GO:0003899 DNA-directed RNA polymerase activity	GO:0006351 transcription, DNA-templated;GO:0006144 purine nucleobase metabolic process;GO:0006206 pyrimidine nucleobase metabolic process	K03046|ko00230: Purine metabolism ; ko00240: Pyrimidine metabolism ; ko03020: RNA polymerase
gene45624_1-0	ferredoxin--NADP reductase	46.02	13	14	29	415	46.362	6.41748	0.760723	0.00295193	GO:0030089 phycobilisome	GO:0004324 ferredoxin-NADP+ reductase activity	GO:0015979 photosynthesis;GO:0055114 oxidation-reduction process;GO:0006118 obsolete electron transport	K02641|ko00195: Photosynthesis
gene85364_1-0	chaperonin partial	27.03	1	3	4	74	8.12222	5.04639	0.607424	0.00292434	GO:0005737 cytoplasm	GO:0005524 ATP binding;GO:0051082 unfolded protein binding	GO:0042026 protein refolding	-
gene30254_1-0	unassigned protein	38.81	3	3	5	134	14.5821	8.67529	0.505126	0.00290507	-	-	-	-
gene64915_1-0	cell envelope biogenesis protein	3.39	1	1	1	236	25.3794	9.0708	0.670591	0.00289475	GO:0016021 integral component of membrane	-	-	-
gene4878_1-0	unassigned protein	6.47	1	1	1	201	22.4853	4.57666	0.590764	0.00288294	-	-	-	-
gene16509_1-0	unassigned protein	14.29	1	1	1	84	9.60097	5.35107	0.699563	0.00287429	-	-	-	-
gene19858_1-0	unassigned protein	41.8	5	5	10	122	13.3698	5.90967	0.743553	0.00278672	-	-	-	-
gene17051_1-0	Photosystem I reaction center subunit II	67.35	7	9	48	147	16.5115	8.88037	0.662227	0.0027636	GO:0009538 photosystem I reaction center	-	GO:0015979 photosynthesis	K02692|ko00195: Photosynthesis
gene68528_1-0	AMP-forming long-chain acyl- synthetase	6.67	1	1	1	180	20.1351	4.50049	0.596694	0.00272986	-	GO:0003824 catalytic activity	GO:0008152 metabolic process	-
gene66505_1-0	ribulose bisophosphate carboxylase	39.89	7	8	31	188	20.6734	6.68311	0.597893	0.00271391	GO:0009573 chloroplast ribulose bisphosphate carboxylase complex	GO:0000287 magnesium ion binding;GO:0004497 monooxygenase activity;GO:0016984 ribulose-bisphosphate carboxylase activity	GO:0009853 photorespiration;GO:0019253 reductive pentose-phosphate cycle;GO:0055114 oxidation-reduction process;GO:0046487 glyoxylate metabolic process	K01601|ko00630: Glyoxylate and dicarboxylate metabolism ; ko00710: Carbon fixation in photosynthetic organisms ; ko01200: Carbon metabolism
gene44819_1-0	truncated actin-4	46.56	5	5	10	131	14.6732	5.49072	0.810089	0.00270885	GO:0005737 cytoplasm;GO:0005856 cytoskeleton	GO:0005524 ATP binding	-	-
gene82151_1-0	elongation factor G	4.47	1	1	2	291	31.8573	4.65283	0.66682	0.00269591	GO:0005840 ribosome	GO:0003746 translation elongation factor activity;GO:0003924 GTPase activity;GO:0005525 GTP binding	GO:0006448 regulation of translational elongation	K02355
gene84841_1-0	unassigned protein	8.47	1	1	1	189	19.4771	4.36084	0.699446	0.00266713	-	-	-	-
gene667_1rc-0	Glutamine--scyllo-inositol transaminase	8.4	1	1	1	262	27.9413	6.03662	0.751635	0.00265696	-	GO:0003824 catalytic activity	-	-
gene8311_1-0	unassigned protein	7.84	1	1	1	102	11.0974	5.37646	0.54857	0.0026277	-	-	-	-
gene62853_1-0	60S ribosomal protein L9	14.36	2	2	2	202	22.7613	9.5542	0.817815	0.00260349	GO:0005634 nucleus;GO:0022625 cytosolic large ribosomal subunit	GO:0003735 structural constituent of ribosome;GO:0019843 rRNA binding	GO:0006412 translation;GO:0042254 ribosome biogenesis	K02933|ko03010: Ribosome
gene45254_1-0	DNA-binding protein	30	3	3	9	90	9.42621	10.5796	0.714104	0.00258968	-	GO:0003677 DNA binding	-	K03530
gene64370_2-0	peptidase S1	2.52	1	1	3	476	50.2661	4.4751	0.597131	0.00257116	-	GO:0004252 serine-type endopeptidase activity	GO:0006508 proteolysis	K04771|ko01503: Cationic antimicrobial peptide (CAMP) resistance ; ko02020: Two-component system
gene88732_1-0	30S ribosomal protein S11	19.12	1	1	1	68	7.03761	8.22119	0.783172	0.00256811	GO:0005840 ribosome	GO:0003735 structural constituent of ribosome;GO:0019843 rRNA binding	GO:0006412 translation;GO:0042254 ribosome biogenesis	-
gene75762_1-0	unassigned protein	16.25	1	1	1	80	8.14886	4.43701	0.568071	0.00256007	-	-	-	-
gene15036_1-0	regulatory P domain of subtilisin-like proprotein convertases	4.07	2	2	3	467	49.7241	4.32275	0.702767	0.00254331	-	GO:0004252 serine-type endopeptidase activity	GO:0006508 proteolysis	K14645
gene49763_1-0	glyceraldehyde-3-phosphate type I	80.98	9	9	13	184	19.5679	5.57959	0.620383	0.00252568	-	GO:0016620 oxidoreductase activity, acting on the aldehyde or oxo group of donors, NAD or NADP as acceptor;GO:0050661 NADP binding;GO:0051287 NAD binding	GO:0006006 glucose metabolic process;GO:0055114 oxidation-reduction process	-
gene2951_2rc-0	peptidase M16	3.94	1	1	1	431	48.3412	6.16357	0.71095	0.00249733	-	GO:0004222 metalloendopeptidase activity;GO:0046872 metal ion binding	GO:0006508 proteolysis	-
gene71903_1-0	unassigned protein	17.11	1	1	2	76	8.60258	9.81787	0.714007	0.00247674	-	-	-	-
gene32229_2-0	unassigned protein	18.55	5	5	5	345	38.26	4.98291	0.591824	0.00246372	-	-	-	-
gene49656_1-0	carotene isomerase	17.2	1	1	2	93	10.2043	9.08545	0.747928	0.00245216	-	GO:0016491 oxidoreductase activity	GO:0006721 terpenoid metabolic process;GO:0055114 oxidation-reduction process	K09835|ko00906: Carotenoid biosynthesis
gene2996_4-0	multi-sensor signal transduction histidine kinase	5.96	1	1	1	218	23.7194	4.76709	0.49789	0.00238762	-	GO:0016740 transferase activity	GO:0009987 cellular process	-
gene2209_1rc-0	alkyl hydroperoxide reductase	69.44	8	10	17	144	15.5967	4.93213	0.747972	0.00231874	-	GO:0016209 antioxidant activity;GO:0016491 oxidoreductase activity	GO:0055114 oxidation-reduction process	K03564
gene19810_1-0	flavin oxidoreductase	13.79	1	1	1	87	9.97122	8.54346	0.750894	0.00229923	-	GO:0009055 electron carrier activity;GO:0010181 FMN binding;GO:0016491 oxidoreductase activity	GO:0055114 oxidation-reduction process;GO:0006118 obsolete electron transport	-
gene16236_1-0	ATPase involved in chromosome partitioning	11.57	2	3	4	363	38.4743	5.0083	0.824166	0.00229768	-	GO:0005524 ATP binding	-	K03593
gene77801_1-0	C4-dicarboxylate ABC transporter	2.42	1	1	1	331	36.2287	4.4624	0.696558	0.0022975	GO:0030288 outer membrane-bounded periplasmic space	-	GO:0006810 transport	-
gene13169_3-0	GDP-mannose -dehydratase	36.11	4	7	12	252	29.1097	7.23975	0.811392	0.00226498	-	GO:0008446 GDP-mannose 4,6-dehydratase activity;GO:0070401 NADP+ binding	GO:0006000 fructose metabolic process;GO:0006012 galactose metabolic process;GO:0009298 GDP-mannose biosynthetic process	K01711|ko00051: Fructose and mannose metabolism ; ko00520: Amino sugar and nucleotide sugar metabolism
gene6151_1-0	aminopeptidase A	11.11	3	4	6	495	52.5229	5.35107	0.719437	0.00223672	GO:0005737 cytoplasm	GO:0004177 aminopeptidase activity;GO:0008235 metalloexopeptidase activity;GO:0030145 manganese ion binding	GO:0006508 proteolysis	K01255|ko00480: Glutathione metabolism
gene386_2-0	catabolite gene activator protein	11.49	2	2	3	235	26.3308	6.41748	0.832349	0.00223662	-	GO:0003677 DNA binding	GO:0006355 regulation of transcription, DNA-templated	-
gene62142_1-0	dihydroorotase	21.59	5	5	5	440	48.2835	5.23682	0.817624	0.00219592	-	GO:0004151 dihydroorotase activity;GO:0046872 metal ion binding	GO:0006221 pyrimidine nucleotide biosynthetic process;GO:0006206 pyrimidine nucleobase metabolic process	K01465|ko00240: Pyrimidine metabolism
gene32181_1-0	profilin II	8.66	1	1	2	127	13.0778	8.08936	0.747131	0.00217504	GO:0015629 actin cytoskeleton	GO:0003785 actin monomer binding	GO:0030036 actin cytoskeleton organization	-
gene63819_1-0	F0F1 ATP synthase subunit beta	25	1	1	1	76	8.34022	4.65283	0.809421	0.00215858	GO:0005886 plasma membrane;GO:0045261 proton-transporting ATP synthase complex, catalytic core F(1)	GO:0005524 ATP binding;GO:0046933 proton-transporting ATP synthase activity, rotational mechanism	GO:0015991 ATP hydrolysis coupled proton transport;GO:0042777 plasma membrane ATP synthesis coupled proton transport	-
gene62567_1-0	unassigned protein	29.33	2	2	2	75	8.4515	8.63135	0.674174	0.00215001	-	-	-	K03744
gene31509_1-0	unassigned protein	77.6	7	8	9	125	13.6872	9.1001	0.647527	0.00212771	-	-	-	-
gene49123_1-0	dihydroxy-acid dehydratase	15.53	2	2	3	161	17.4223	6.16357	0.588278	0.00211823	-	GO:0016829 lyase activity;GO:0051536 iron-sulfur cluster binding	GO:0009082 branched-chain amino acid biosynthetic process;GO:1901607 alpha-amino acid biosynthetic process	K01687|ko00290: Valine, leucine and isoleucine biosynthesis ; ko00770: Pantothenate and CoA biosynthesis ; ko01210: 2-Oxocarboxylic acid metabolism ; ko01230: Biosynthesis of amino acids
gene317_1rc-0	allophycocyanin alpha-B subunit apoprotein	45.81	7	8	14	179	20.0631	4.90674	0.606808	0.00211328	GO:0030089 phycobilisome	-	GO:0015979 photosynthesis;GO:0018298 protein-chromophore linkage;GO:0055114 oxidation-reduction process	K02095|ko00196: Photosynthesis - antenna proteins
gene47879_1-0	Photosystem II D2 protein	11.11	1	1	1	99	10.9845	4.94482	0.491641	0.002111	GO:0009523 photosystem II;GO:0016021 integral component of membrane;GO:0042651 thylakoid membrane	GO:0005506 iron ion binding;GO:0016168 chlorophyll binding;GO:0016491 oxidoreductase activity;GO:0045156 electron transporter, transferring electrons within the cyclic electron transport pathway of photosynthesis activity	GO:0009772 photosynthetic electron transport in photosystem II;GO:0018298 protein-chromophore linkage;GO:0006118 obsolete electron transport	-
gene12904_1-0	isoaspartyl peptidase	33.12	9	9	13	317	33.738	4.85596	0.748934	0.0020845	-	GO:0016787 hydrolase activity	GO:0008152 metabolic process	K01424|ko00250: Alanine, aspartate and glutamate metabolism ; ko00460: Cyanoamino acid metabolism
gene14544_1-0	chemotaxis protein histidine kinase-like protein	13.36	2	2	2	247	27.3021	5.17334	0.721315	0.00207826	-	GO:0004871 signal transducer activity	GO:0000160 phosphorelay signal transduction system	K02487|ko02020: Two-component system
gene68523_1-0	histone family protein DNA-binding protein	19.85	2	3	12	136	15.025	9.74463	0.784755	0.00207054	-	GO:0003677 DNA binding	GO:0030261 chromosome condensation	K03530
gene17191_1-0	Orange carotenoid-binding protein	43.26	9	10	21	319	35.5269	4.80518	0.680541	0.00205513	GO:0030089 phycobilisome	GO:0031404 chloride ion binding	GO:0006810 transport;GO:0016037 light absorption	-
gene48904_1-0	elongation factor Tu	12.99	1	1	1	77	8.54419	3.99268	0.745398	0.00205252	GO:0005840 ribosome	GO:0003746 translation elongation factor activity;GO:0003924 GTPase activity;GO:0005525 GTP binding	GO:0006448 regulation of translational elongation	-
gene1467_2rc-0	nitrate transport ATP-binding subunits C and D	11.59	2	2	2	276	31.4373	5.90967	0.640944	0.00202767	GO:0016020 membrane	GO:0005524 ATP binding;GO:0015112 nitrate transmembrane transporter activity;GO:0016887 ATPase activity	GO:0008152 metabolic process;GO:0015706 nitrate transport	K11953|ko02010: ABC transporters
gene77404_2-0	transcriptional regulator	8.91	1	1	1	101	11.053	10.3306	0.663286	0.00200212	-	GO:0003677 DNA binding	GO:0000278 mitotic cell cycle;GO:0000768 syncytium formation by plasma membrane fusion;GO:0007271 synaptic transmission, cholinergic;GO:0009792 embryo development ending in birth or egg hatching;GO:0010171 body morphogenesis	K03530
gene78991_1-0	adenylosuccinate synthetase	6.97	2	3	4	445	48.6651	5.64307	0.695452	0.00199672	-	GO:0004019 adenylosuccinate synthase activity;GO:0005525 GTP binding;GO:0046872 metal ion binding	GO:0006164 purine nucleotide biosynthetic process;GO:0006144 purine nucleobase metabolic process;GO:0006522 alanine metabolic process;GO:0006531 aspartate metabolic process	K01939|ko00230: Purine metabolism ; ko00250: Alanine, aspartate and glutamate metabolism
gene62156_1-0	tetratricopeptide repeat protein	3.37	1	1	1	326	38.1203	4.33545	0.693039	0.00197254	-	GO:0005515 protein binding	-	-
gene12942_1-0	bifunctional glycosyl transferase methyltransferase	9.04	1	1	1	177	20.5201	4.56396	0.712061	0.00196056	-	GO:0005515 protein binding	-	-
gene20363_2-0	Photosystem II extrinsic protein	48.84	5	5	16	129	14.5836	6.68311	0.647212	0.00195517	GO:0009654 photosystem II oxygen evolving complex;GO:0019898 extrinsic component of membrane	-	GO:0042549 photosystem II stabilization	K02719|ko00195: Photosynthesis
gene3981_2-0	protoporphyrinogen oxidase	3.9	1	1	1	462	52.9475	6.0874	0.697526	0.00194027	-	GO:0016491 oxidoreductase activity	GO:0055114 oxidation-reduction process	-
gene18309_1-0	ribulose- -bisphosphate carboxylase oxygenase large subunit	34.62	2	3	29	78	8.53512	5.0083	0.534887	0.00193539	GO:0009573 chloroplast ribulose bisphosphate carboxylase complex	GO:0000287 magnesium ion binding;GO:0004497 monooxygenase activity;GO:0005515 protein binding;GO:0016984 ribulose-bisphosphate carboxylase activity	GO:0009853 photorespiration;GO:0019253 reductive pentose-phosphate cycle;GO:0055114 oxidation-reduction process;GO:0046487 glyoxylate metabolic process	-
gene2877_1-0	cyanophycin synthetase	16.92	1	2	2	130	14.0405	4.83057	0.810318	0.00191551	GO:0005737 cytoplasm	GO:0004326 tetrahydrofolylpolyglutamate synthase activity;GO:0005524 ATP binding;GO:0046872 metal ion binding	GO:0007049 cell cycle;GO:0008360 regulation of cell shape;GO:0009252 peptidoglycan biosynthetic process;GO:0046901 tetrahydrofolylpolyglutamate biosynthetic process;GO:0051301 cell division;GO:0071555 cell wall organization;GO:0006536 glutamate metabolic process;GO:0046656 folic acid biosynthetic process	-
gene80669_1-0	chaperonin	27.08	1	2	3	96	9.80783	4.53857	0.469832	0.00183175	GO:0005737 cytoplasm	GO:0005524 ATP binding;GO:0051082 unfolded protein binding	GO:0042026 protein refolding	-
gene51111_2-0	phycocyanin subunit alpha	82.09	6	6	78	67	7.20666	9.40771	0.686838	0.00181628	GO:0030089 phycobilisome	-	GO:0015979 photosynthesis;GO:0018298 protein-chromophore linkage;GO:0055114 oxidation-reduction process	K02284|ko00196: Photosynthesis - antenna proteins
gene53609_2-0	molecular chaperone	19.3	1	2	3	114	12.2084	5.18604	0.659788	0.00181606	-	GO:0046872 metal ion binding;GO:0051082 unfolded protein binding	GO:0006457 protein folding	K03686
gene61083_2-0	cytochrome c-550	59.51	6	6	29	163	17.95	5.13525	0.725173	0.00180678	GO:0009523 photosystem II;GO:0042651 thylakoid membrane	GO:0005506 iron ion binding;GO:0009055 electron carrier activity;GO:0020037 heme binding	GO:0015979 photosynthesis;GO:0022904 respiratory electron transport chain;GO:0006118 obsolete electron transport	K02720|ko00195: Photosynthesis
gene3387_1-0	sulfotransferase	10.39	1	1	1	154	17.8916	9.01221	0.642775	0.00179449	-	GO:0016740 transferase activity	-	-
gene1342_3-0	unassigned protein	47.06	4	4	9	136	14.3733	4.56396	0.77532	0.00176711	-	-	-	-
gene2544_1-0	unassigned protein	5.49	1	1	1	182	19.3414	4.23389	0.682	0.00173277	-	-	-	-
gene4016_1-0	60S ribosomal protein L27a	11.21	1	1	1	116	13.0868	10.0522	0.77971	0.00170505	GO:0005840 ribosome	GO:0003735 structural constituent of ribosome	GO:0006412 translation;GO:0042254 ribosome biogenesis	-
gene33593_1-0	acetolactate synthase	13.61	1	2	3	147	16.022	4.97021	0.777605	0.00169594	-	GO:0016740 transferase activity;GO:0030976 thiamine pyrophosphate binding	-	-
gene83938_1-0	Mg-protoporphyrin IX methyl transferase	19.23	1	1	2	52	6.01811	9.81787	0.729665	0.00168727	-	GO:0046406 magnesium protoporphyrin IX methyltransferase activity	GO:0015995 chlorophyll biosynthetic process;GO:0032259 methylation	K03428|ko00860: Porphyrin and chlorophyll metabolism
gene33730_2-0	unassigned protein	12.84	1	1	1	109	11.9604	8.48486	0.689641	0.00167744	-	-	-	-
gene30125_1-0	SJCHGC01097 protein	8.98	1	1	1	167	18.6148	7.18115	0.643356	0.00163501	GO:0005911 cell-cell junction;GO:0044424 intracellular part;GO:0070161 anchoring junction	GO:0008092 cytoskeletal protein binding	GO:0016043 cellular component organization;GO:0044763 single-organism cellular process	-
gene77144_2-0	ATPase AAA	17.03	3	7	15	505	56.9788	5.8208	0.591317	0.00160041	-	GO:0005524 ATP binding	-	-
gene38706_1-0	glyceraldehyde-3-phosphate dehydrogenase	11.36	1	1	2	88	10.039	4.84326	0.583677	0.00158508	-	GO:0016620 oxidoreductase activity, acting on the aldehyde or oxo group of donors, NAD or NADP as acceptor	GO:0055114 oxidation-reduction process	-
gene36185_3-0	unassigned protein	8.67	1	1	1	173	20.1474	7.12256	0.692263	0.00155625	-	-	-	-
gene61992_3-0	unassigned protein	26.37	3	3	4	182	20.1712	4.65283	0.76031	0.00154719	-	-	-	-
gene18571_1-0	unassigned protein	3.49	1	1	2	344	36.7146	5.46533	0.781477	0.00154235	-	-	-	-
gene70370_1-0	unassigned protein	18.92	1	1	1	74	7.9822	5.65576	0.722447	0.00152763	-	-	-	-
gene33320_1-0	sulfite reductase	7.04	1	1	1	199	22.6527	8.06006	0.643283	0.00151819	-	GO:0016491 oxidoreductase activity;GO:0020037 heme binding;GO:0051536 iron-sulfur cluster binding	GO:0055114 oxidation-reduction process	-
gene632_1-0	universal stress protein	34.46	8	9	14	296	32.1994	6.93213	0.678368	0.00150852	-	-	GO:0006950 response to stress	-
gene61147_1-0	ribonuclease E	18.84	1	3	3	207	23.0163	5.70654	0.775795	0.00148126	-	GO:0003723 RNA binding;GO:0004540 ribonuclease activity	GO:0006396 RNA processing;GO:0090501 RNA phosphodiester bond hydrolysis;GO:0051252 regulation of RNA metabolic process	K08300|ko03018: RNA degradation
gene79133_1-0	hsp60-like protein	13.3	6	6	7	594	63.4518	6.52197	0.795414	0.00146629	GO:0031974 membrane-enclosed lumen;GO:0044429 mitochondrial part	GO:0005524 ATP binding	GO:0042026 protein refolding	K04077|ko03018: RNA degradation ; ko04940: Type I diabetes mellitus ; ko05134: Legionellosis ; ko05152: Tuberculosis
gene4426_1-0	N-acetyl-gamma-glutamyl-phosphate reductase	3.41	1	1	1	352	38.1156	5.8335	0.658339	0.00145686	GO:0005737 cytoplasm	GO:0003942 N-acetyl-gamma-glutamyl-phosphate reductase activity;GO:0046983 protein dimerization activity;GO:0051287 NAD binding	GO:0006526 arginine biosynthetic process;GO:0055114 oxidation-reduction process;GO:0000051 obsolete urea cycle intermediate metabolic process	K00145|ko00220: Arginine biosynthesis ; ko01210: 2-Oxocarboxylic acid metabolism ; ko01230: Biosynthesis of amino acids
gene79647_1-0	transketolase	24.91	5	5	8	293	31.6938	5.60498	0.738897	0.00141749	-	GO:0016740 transferase activity	-	K00615|ko00030: Pentose phosphate pathway ; ko00710: Carbon fixation in photosynthetic organisms ; ko01051: Biosynthesis of ansamycins ; ko01200: Carbon metabolism ; ko01230: Biosynthesis of amino acids
gene1876_2rc-0	Rho termination factor domain-containing protein	33.88	8	9	9	425	47.1743	4.94482	0.715104	0.00138329	-	-	GO:0006353 DNA-templated transcription, termination	K09942
gene87137_1-0	-denpendent receptor	33.77	2	2	3	77	8.27502	4.95752	0.807935	0.00136166	GO:0016020 membrane	GO:0004872 receptor activity	GO:0006810 transport;GO:0007165 signal transduction	-
gene36422_1-0	glycyl-tRNA synthase subunit alpha	4.07	1	1	1	295	34.0168	4.94482	0.703154	0.00135592	GO:0009345 glycine-tRNA ligase complex	GO:0004820 glycine-tRNA ligase activity;GO:0005524 ATP binding	GO:0006426 glycyl-tRNA aminoacylation;GO:0006544 glycine metabolic process;GO:0006563 L-serine metabolic process;GO:0006566 threonine metabolic process	K01878|ko00970: Aminoacyl-tRNA biosynthesis
gene5816_1-0	actin beta gamma 1	21.28	3	4	7	188	21.0737	5.47803	0.547886	0.00132211	-	GO:0000166 nucleotide binding	-	-
gene30137_3-0	50S ribosomal protein L1	25.2	4	5	10	254	27.9427	8.35303	0.589217	0.00131638	GO:0015934 large ribosomal subunit	GO:0000049 tRNA binding;GO:0003735 structural constituent of ribosome;GO:0019843 rRNA binding	GO:0006417 regulation of translation;GO:0042254 ribosome biogenesis	K02863|ko03010: Ribosome
gene57769_1-0	pyridine nucleotide-disulfide oxidoreductase	16.18	1	1	1	68	8.07925	9.37842	0.804382	0.00129045	-	GO:0016491 oxidoreductase activity	GO:0055114 oxidation-reduction process	-
gene23487_1-0	succinyl- ligase [GDP-forming] subunit mitochondrial-like	7.73	1	2	3	233	25.7007	9.45166	0.800818	0.00128239	-	GO:0003824 catalytic activity;GO:0005524 ATP binding	GO:0008152 metabolic process	-
gene65986_1-0	peroxiredoxin- mitochondrial	15.92	2	2	2	157	16.9298	7.40088	0.664188	0.00124413	GO:0043231 intracellular membrane-bounded organelle;GO:0044444 cytoplasmic part	GO:0016491 oxidoreductase activity	GO:0019222 regulation of metabolic process;GO:0044763 single-organism cellular process;GO:0048519 negative regulation of biological process;GO:0050794 regulation of cellular process	-
gene10450_1-0	14-3-3 protein	15.25	2	2	2	177	20.1696	8.07471	0.689971	0.0011855	GO:0005634 nucleus;GO:0019005 SCF ubiquitin ligase complex	GO:0019904 protein domain specific binding	GO:0009740 gibberellic acid mediated signaling pathway;GO:0010265 SCF complex assembly;GO:0031146 SCF-dependent proteasomal ubiquitin-dependent protein catabolic process	-
gene77904_2-0	50s ribosomal protein l20	12.93	1	1	2	116	13.3576	12.1323	0.616538	0.00115533	GO:0005840 ribosome	GO:0003735 structural constituent of ribosome;GO:0019843 rRNA binding	GO:0000027 ribosomal large subunit assembly;GO:0006412 translation	K02887|ko03010: Ribosome
gene14418_6-0	50S ribosomal protein L5	50.41	5	6	15	121	13.7466	10.6235	0.781115	0.00113434	GO:0005840 ribosome	GO:0000049 tRNA binding;GO:0003735 structural constituent of ribosome;GO:0019843 rRNA binding	GO:0006412 translation;GO:0042254 ribosome biogenesis	K02931|ko03010: Ribosome
gene46226_1-0	unassigned protein	5.43	1	1	1	276	28.6272	4.62744	0.603557	0.00112426	-	-	-	-
gene64868_1-0	phosphoenolpyruvate synthase	55.34	26	34	81	833	91.6514	5.18604	0.669382	0.00111359	-	GO:0005524 ATP binding;GO:0008986 pyruvate, water dikinase activity	GO:0006090 pyruvate metabolic process;GO:0016310 phosphorylation;GO:0006094 gluconeogenesis;GO:0019643 reductive tricarboxylic acid cycle	K01007|ko00620: Pyruvate metabolism ; ko00680: Methane metabolism ; ko00720: Carbon fixation pathways in prokaryotes ; ko01200: Carbon metabolism
gene14032_1-0	Immunoglobulin subtype	12.3	2	2	2	569	60.3652	4.61475	0.61425	0.00110739	-	GO:0005515 protein binding	-	-
gene42907_1-0	---NA---	23.53	1	1	1	34	3.73604	9.5249	0.72081	0.00109063	-	GO:0009055 electron carrier activity;GO:0020037 heme binding	GO:0006118 obsolete electron transport	-
gene78681_1-0	-denpendent receptor	19.28	3	3	4	249	26.8872	4.4751	0.748427	0.00106083	GO:0016020 membrane	GO:0004872 receptor activity	GO:0006810 transport;GO:0007165 signal transduction	-
gene1535_2rc-0	unassigned protein	30.85	7	7	10	295	32.4779	5.61768	0.737063	0.00105512	-	-	-	-
gene45553_1-0	F0F1 ATP synthase subunit beta	82.4	10	19	128	358	37.9625	5.021	0.691065	0.00105178	GO:0009579 thylakoid;GO:0033178 proton-transporting two-sector ATPase complex, catalytic domain;GO:0045259 proton-transporting ATP synthase complex	GO:0005524 ATP binding;GO:0046933 proton-transporting ATP synthase activity, rotational mechanism	GO:0015986 ATP synthesis coupled proton transport	-
gene12978_1-0	N5-glutamine S-adenosyl-L-methionine-dependent methyltransferase	9.26	1	1	1	162	17.8873	4.88135	0.782007	0.00104115	-	GO:0003676 nucleic acid binding;GO:0036009 protein-glutamine N-methyltransferase activity	GO:0018364 peptidyl-glutamine methylation	K02493
gene12967_1-0	glutamyl-tRNA synthetase	19.39	6	7	9	459	51.9036	5.37646	0.787074	0.000970153	GO:0009332 glutamate-tRNA ligase complex	GO:0000049 tRNA binding;GO:0004818 glutamate-tRNA ligase activity;GO:0005524 ATP binding	GO:0006424 glutamyl-tRNA aminoacylation;GO:0015994 chlorophyll metabolic process	K01885|ko00860: Porphyrin and chlorophyll metabolism ; ko00970: Aminoacyl-tRNA biosynthesis
gene49695_1-0	histidyl-tRNA synthetase	9.52	1	1	1	147	16.8166	5.63037	0.560056	0.000952207	GO:0005737 cytoplasm	GO:0000166 nucleotide binding;GO:0004812 aminoacyl-tRNA ligase activity	GO:0006418 tRNA aminoacylation for protein translation	K01892|ko00970: Aminoacyl-tRNA biosynthesis
gene2782_2rc-0	pyruvate 2-oxoglutarate dehydrogenase dihydrolipoamide acyltransferase component	9.36	4	4	8	438	45.6354	5.33838	0.734896	0.00094679	-	GO:0016746 transferase activity, transferring acyl groups	GO:0008152 metabolic process	K00627|ko00010: Glycolysis / Gluconeogenesis ; ko00020: Citrate cycle (TCA cycle) ; ko00620: Pyruvate metabolism ; ko01200: Carbon metabolism
gene24671_1-0	response regulator receiver modulated GAF sensor protein	21.97	1	2	4	132	15.2528	5.05908	0.749247	0.000914009	GO:0005622 intracellular	GO:0003677 DNA binding	GO:0000160 phosphorelay signal transduction system	-
gene33071_2-0	photosystem II 44 kDa subunit reaction center protein	24.31	4	4	8	218	23.244	6.17627	0.705876	0.000913508	GO:0009523 photosystem II;GO:0016021 integral component of membrane;GO:0042651 thylakoid membrane	GO:0016168 chlorophyll binding;GO:0045156 electron transporter, transferring electrons within the cyclic electron transport pathway of photosynthesis activity;GO:0046872 metal ion binding	GO:0009772 photosynthetic electron transport in photosystem II;GO:0018298 protein-chromophore linkage;GO:0006118 obsolete electron transport	K02705|ko00195: Photosynthesis
gene4391_1-0	Ppx phosphatase	14.55	1	1	1	110	12.0245	9.37842	0.73313	0.000863998	-	GO:0008894 guanosine-5'-triphosphate,3'-diphosphate diphosphatase activity	GO:0006144 purine nucleobase metabolic process	K01524|ko00230: Purine metabolism
gene896_2rc-0	unassigned protein	8.73	1	1	2	126	13.8657	8.92432	0.732423	0.000846185	-	-	-	-
gene14418_3-0	30S ribosomal protein S17	42.17	3	3	3	83	9.51298	9.81787	0.599095	0.000827583	GO:0005840 ribosome	GO:0003723 RNA binding;GO:0003735 structural constituent of ribosome	GO:0006412 translation;GO:0042254 ribosome biogenesis	K02961|ko03010: Ribosome
gene4785_1-0	unassigned protein	6.98	1	1	1	172	16.6212	4.42432	0.65446	0.000780298	-	-	-	-
gene83076_2-0	Phycobilisome Linker polypeptide	30.68	7	9	30	251	29.1629	9.31982	0.589058	0.000751103	GO:0030089 phycobilisome	-	GO:0015979 photosynthesis	K02290|ko00196: Photosynthesis - antenna proteins
gene14184_1-0	glyceraldehyde-3-phosphate dehydrogenase	12.97	3	4	6	347	36.8903	6.07471	0.713977	0.000742998	-	GO:0016620 oxidoreductase activity, acting on the aldehyde or oxo group of donors, NAD or NADP as acceptor;GO:0050661 NADP binding;GO:0051287 NAD binding	GO:0006006 glucose metabolic process;GO:0055114 oxidation-reduction process	K00134|ko00010: Glycolysis / Gluconeogenesis ; ko00710: Carbon fixation in photosynthetic organisms ; ko01200: Carbon metabolism ; ko01230: Biosynthesis of amino acids ; ko04066: HIF-1 signaling pathway ; ko05010: Alzheimer's disease
gene69087_1-0	actin binding protein	5.52	1	1	2	145	16.6953	5.12256	0.432635	0.00073271	GO:0005622 intracellular	GO:0003779 actin binding	-	-
gene318_6-0	30S ribosomal protein S10	58.1	2	7	21	105	12.0465	9.83252	0.790525	0.00068716	GO:0005840 ribosome	GO:0000049 tRNA binding;GO:0003735 structural constituent of ribosome	GO:0006412 translation;GO:0042254 ribosome biogenesis	K02946|ko03010: Ribosome
gene45247_1-0	glycoside hydrolase	5.29	2	2	5	529	62.1509	6.29053	0.7939	0.000676312	-	GO:0016787 hydrolase activity	GO:0005975 carbohydrate metabolic process	K16149|ko00500: Starch and sucrose metabolism
gene44887_1-0	cyclophilin type peptidyl-prolyl cis-trans isomerase	30.43	3	3	3	138	14.6095	5.47803	0.704324	0.000661074	-	GO:0003755 peptidyl-prolyl cis-trans isomerase activity	GO:0000413 protein peptidyl-prolyl isomerization;GO:0006457 protein folding	-
gene77471_1-0	photosystem I core protein	20.33	4	8	21	369	40.8567	6.771	0.713012	0.000648707	GO:0009522 photosystem I;GO:0016021 integral component of membrane;GO:0042651 thylakoid membrane	GO:0000287 magnesium ion binding;GO:0009055 electron carrier activity;GO:0016168 chlorophyll binding;GO:0016491 oxidoreductase activity;GO:0051539 4 iron, 4 sulfur cluster binding	GO:0015979 photosynthesis;GO:0018298 protein-chromophore linkage;GO:0055114 oxidation-reduction process;GO:0006118 obsolete electron transport	-
gene44833_1-0	unassigned protein	28.1	2	2	2	153	16.5416	8.646	0.828916	0.000617388	-	-	-	-
gene16078_1-0	fructose-bisphosphate aldolase cytoplasmic isozyme-like	13.48	2	2	2	178	19.3299	7.79639	0.536521	0.000590973	-	GO:0004332 fructose-bisphosphate aldolase activity	GO:0006096 glycolytic process;GO:0006000 fructose metabolic process;GO:0006013 mannose metabolic process;GO:0006020 inositol metabolic process;GO:0006094 gluconeogenesis;GO:0006098 pentose-phosphate shunt;GO:0015976 carbon utilization	-
gene47241_1-0	chaperonin 10	9.48	1	1	2	116	12.8934	9.27588	0.749476	0.000570491	GO:0005737 cytoplasm	GO:0005524 ATP binding	GO:0006457 protein folding	K04078
gene1299_1rc-0	glycine dehydrogenase	6.57	2	2	2	426	46.4786	5.8208	0.814709	0.000536506	-	GO:0004375 glycine dehydrogenase (decarboxylating) activity	GO:0019464 glycine decarboxylation via glycine cleavage system;GO:0055114 oxidation-reduction process;GO:0006563 L-serine metabolic process;GO:0006566 threonine metabolic process	K00281|ko00260: Glycine, serine and threonine metabolism ; ko00630: Glyoxylate and dicarboxylate metabolism ; ko01200: Carbon metabolism
gene66030_1-0	6-phosphogluconolactonase	8.13	2	2	2	246	27.1546	4.75439	0.616129	0.000506073	-	GO:0017057 6-phosphogluconolactonase activity	GO:0005975 carbohydrate metabolic process;GO:0006098 pentose-phosphate shunt	K01057|ko00030: Pentose phosphate pathway ; ko01200: Carbon metabolism
gene78784_2-0	DUF1432 domain-containing protein	8.75	2	2	3	263	27.9682	5.71924	0.788727	0.000469885	GO:0016020 membrane	-	-	-
gene73775_1-0	3-isopropylmalate dehydrogenase	19.32	2	3	3	176	19.2511	5.64307	0.640313	0.000437974	GO:0005737 cytoplasm	GO:0000287 magnesium ion binding;GO:0003862 3-isopropylmalate dehydrogenase activity;GO:0051287 NAD binding	GO:0009098 leucine biosynthetic process;GO:0055114 oxidation-reduction process;GO:0009097 isoleucine biosynthetic process;GO:0009099 valine biosynthetic process	K00052|ko00290: Valine, leucine and isoleucine biosynthesis ; ko00660: C5-Branched dibasic acid metabolism ; ko01210: 2-Oxocarboxylic acid metabolism ; ko01230: Biosynthesis of amino acids
gene4457_1-0	ribulose- -bisphosphate carboxylase oxygenase large subunit	31.33	3	4	28	83	9.39973	5.09717	0.443788	0.00042253	GO:0009573 chloroplast ribulose bisphosphate carboxylase complex	GO:0000287 magnesium ion binding;GO:0004497 monooxygenase activity;GO:0016984 ribulose-bisphosphate carboxylase activity	GO:0009853 photorespiration;GO:0019253 reductive pentose-phosphate cycle;GO:0055114 oxidation-reduction process;GO:0046487 glyoxylate metabolic process	-
gene80565_1-0	diguanylate cyclase	19.39	2	2	4	165	18.198	5.33838	0.657924	0.000410768	-	GO:0010181 FMN binding;GO:0016491 oxidoreductase activity	GO:0055114 oxidation-reduction process	-
gene20519_1-0	DNA topoisomerase I	10.1	1	1	1	99	11.0776	9.18799	0.64823	0.000377524	-	GO:0003677 DNA binding;GO:0003917 DNA topoisomerase type I activity;GO:0046872 metal ion binding	GO:0006265 DNA topological change	K03168
gene77278_1-0	protein	7.62	1	1	1	210	23.9492	8.04541	0.746047	0.000353088	GO:0005576 extracellular region	GO:0005509 calcium ion binding	GO:0007160 cell-matrix adhesion	-
gene19335_1-0	unassigned protein	10.28	3	3	4	282	30.1434	4.55127	0.555757	0.000350406	-	-	-	-
gene33092_1-0	phage-related lysozyme	4.35	1	1	1	230	25.7639	6.55127	0.482256	0.000331206	-	GO:0003796 lysozyme activity	GO:0005975 carbohydrate metabolic process	K01185
gene1121_1-0	glutamyl-tRNA and or aspartyl-tRNA amidotransferase subunit B	24.25	4	4	4	268	29.7404	4.95752	0.725917	0.000322885	-	GO:0016884 carbon-nitrogen ligase activity, with glutamine as amido-N-donor	-	K02434|ko00970: Aminoacyl-tRNA biosynthesis
gene834_4rc-0	glycogen synthase	12.5	2	4	5	320	37.1823	5.78271	0.636544	0.000308855	-	GO:0004373 glycogen (starch) synthase activity	GO:0005982 starch metabolic process;GO:0005985 sucrose metabolic process	K00703|ko00500: Starch and sucrose metabolism
gene31198_1-0	glutamine type I	41.86	10	11	35	473	52.8827	4.97021	0.629857	0.000287656	GO:0005737 cytoplasm	GO:0000166 nucleotide binding;GO:0004356 glutamate-ammonia ligase activity	GO:0006542 glutamine biosynthetic process;GO:0009399 nitrogen fixation;GO:0009252 peptidoglycan biosynthetic process	K01915|ko00220: Arginine biosynthesis ; ko00250: Alanine, aspartate and glutamate metabolism ; ko00630: Glyoxylate and dicarboxylate metabolism ; ko00910: Nitrogen metabolism ; ko01230: Biosynthesis of amino acids ; ko02020: Two-component system ; ko04724: Glutamatergic synapse ; ko04727: GABAergic synapse
gene47608_1-0	unassigned protein	6.76	1	1	1	281	30.3182	10.4478	0.544156	0.000281562	-	-	-	-
gene80077_1-0	O-acetylhomoserine aminocarboxypropyltransferase	24.79	9	9	15	472	51.2068	6.20166	0.675178	0.00026368	-	GO:0016765 transferase activity, transferring alkyl or aryl (other than methyl) groups;GO:0030170 pyridoxal phosphate binding	GO:0006520 cellular amino acid metabolic process	K01740|ko00270: Cysteine and methionine metabolism
gene83948_1-0	unassigned protein	4.97	1	1	2	302	30.4736	4.05615	0.606843	0.000258587	-	-	-	-
gene31431_5-0	DNA-directed RNA polymerase subunit alpha	8.21	2	2	2	329	36.7659	4.98291	0.794394	0.000180559	GO:0005730 nucleolus	GO:0003677 DNA binding;GO:0003899 DNA-directed RNA polymerase activity;GO:0046983 protein dimerization activity	GO:0006351 transcription, DNA-templated;GO:0006144 purine nucleobase metabolic process;GO:0006206 pyrimidine nucleobase metabolic process	K03040|ko00230: Purine metabolism ; ko00240: Pyrimidine metabolism ; ko03020: RNA polymerase
gene15986_1-0	unassigned protein	4.72	1	1	2	254	28.7496	6.01123	0.750181	0.00017442	-	-	-	K05928|ko00130: Ubiquinone and other terpenoid-quinone biosynthesis
gene20986_1-0	unassigned protein	14.77	2	2	2	149	17.0009	9.84717	0.741723	0.000156463	-	-	-	-
gene77552_2-0	unassigned protein	16.15	2	2	2	161	18.2754	4.94482	0.663781	0.000150266	-	-	-	-
gene16439_1-0	chaperone protein	2.61	1	1	2	575	61.8457	4.4751	0.768934	0.000146041	-	GO:0005488 binding	-	-
gene80485_1-0	molecular chaperone	7.81	2	2	2	256	27.9013	4.38623	0.647841	0.000102482	-	GO:0000774 adenyl-nucleotide exchange factor activity;GO:0042803 protein homodimerization activity;GO:0051087 chaperone binding	GO:0006457 protein folding	K03687
gene61645_1-0	nucleoside diphosphate kinase	7.55	1	1	2	159	17.8142	8.06006	0.560121	0.000100107	GO:0005622 intracellular	GO:0004550 nucleoside diphosphate kinase activity	GO:0006165 nucleoside diphosphate phosphorylation;GO:0006183 GTP biosynthetic process;GO:0006228 UTP biosynthetic process;GO:0006241 CTP biosynthetic process;GO:0006144 purine nucleobase metabolic process;GO:0006206 pyrimidine nucleobase metabolic process	K00940|ko00230: Purine metabolism ; ko00240: Pyrimidine metabolism
gene18668_2-0	LL-diaminopimelate aminotransferase apoenzyme	22.41	6	7	9	406	44.2829	5.09717	0.707153	9.46024e-05	-	GO:0010285 L,L-diaminopimelate aminotransferase activity;GO:0030170 pyridoxal phosphate binding	GO:0009089 lysine biosynthetic process via diaminopimelate	K10206|ko00300: Lysine biosynthesis ; ko01230: Biosynthesis of amino acids
gene3272_1rc-0	chemotaxis protein	18.8	1	4	4	250	28.2506	5.14795	0.711415	5.55597e-05	GO:0005622 intracellular	GO:0003677 DNA binding	GO:0000160 phosphorelay signal transduction system;GO:0006355 regulation of transcription, DNA-templated	K10697|ko02020: Two-component system
gene85993_2-0	alkyl hydroperoxide reductase Thiol specific antioxidant Mal allergen	9.04	1	1	1	177	19.7338	5.37646	0.686076	4.55395e-05	-	GO:0016209 antioxidant activity;GO:0016491 oxidoreductase activity	GO:0055114 oxidation-reduction process	-
gene45135_1-0	glyceraldehyde-3-phosphate dehydrogenase	17.67	4	4	5	317	34.1105	6.88818	0.826354	2.70969e-05	GO:0005634 nucleus;GO:0005829 cytosol;GO:0015630 microtubule cytoskeleton;GO:0016020 membrane;GO:0045298 tubulin complex	GO:0004365 glyceraldehyde-3-phosphate dehydrogenase (NAD+) (phosphorylating) activity;GO:0008017 microtubule binding;GO:0035605 peptidyl-cysteine S-nitrosylase activity;GO:0050661 NADP binding;GO:0051287 NAD binding	GO:0000226 microtubule cytoskeleton organization;GO:0035606 peptidyl-cysteine S-trans-nitrosylation;GO:0050821 protein stabilization;GO:0051402 neuron apoptotic process;GO:0055114 oxidation-reduction process;GO:0006094 gluconeogenesis;GO:0006096 glycolytic process	K00134|ko00010: Glycolysis / Gluconeogenesis ; ko00710: Carbon fixation in photosynthetic organisms ; ko01200: Carbon metabolism ; ko01230: Biosynthesis of amino acids ; ko04066: HIF-1 signaling pathway ; ko05010: Alzheimer's disease
gene30633_1-0	unassigned protein	3.86	1	1	1	363	40.6212	5.50342	0.686829	2.462e-05	-	-	-	-
gene2236_16rc-0	50S ribosomal protein L6	17.22	1	4	6	180	19.7707	10.3306	0.695983	1.44794e-05	GO:0005840 ribosome	GO:0003735 structural constituent of ribosome;GO:0019843 rRNA binding	GO:0006412 translation;GO:0042254 ribosome biogenesis	K02933|ko03010: Ribosome
