# Supplementary material for: iTRAQ-Based Quantitative Proteomic Analysis of Spirulina platensis in Response to Low Temperature Stress
Source: PLoS One. 2016 Nov 30;11(11):e0166876. doi: 10.1371/journal.pone.0166876 (PMC5130222; doi:10.1371/journal.pone.0166876)
Supplement: S2 Table — (XLS) [file pone.0166876.s002.xls]

## Sheet: photosynthesis
The differentially expressed proteins in photosynthesis
Protein ID	Protein Description	Fold-change
gene45002_2-0	photosystem I P700 chlorophyll a apoprotein A1 (PsaA)	1.21873
gene124_6rc-0	photosystem II CP47 reaction center protein (PsbB)	1.28057
gene13182_1-0	photosystem I reaction center subunit IV (PsaE)	0.723082
gene14486_1-0	photosystem II manganese-stabilizing protein (PsbO)	0.750744
gene61083_2-0	cytochrome c-550 (PsbV)	0.725173
gene17051_1-0	photosystem I reaction center subunit II (PsaD)	0.662227
gene33071_2-0	photosystem II CP43 reaction center protein (PsbC)	0.705876
gene2433_1-0	cytochrome C6 (PetJ)	0.80713
gene77047_1-0	photosystem II protein Psb27	0.701893
gene46985_1-0	photosystem I reaction centre subunit III (PsaF)	0.524828
gene45624_1-0	ferredoxin--NADP reductase	0.760723
gene18705_2-0	photosystem I iron-sulfur protein (PsaC)	0.783412
gene20363_2-0	photosystem II extrinsic protein (PsbU)	0.647212
gene45125_1-0	cytochrome b6-f complex iron-sulfur subunit (PetC)	0.758878
gene53383_1-0	photosystem II reaction center protein Psb28	0.807874
gene33071_1-0	photosystem II D2 protein (PsbD)	0.669219
gene45125_2-0	apocytochrome f (PetA)	0.755017
gene16255_1-0	ferredoxin (2Fe-2S)	0.668131

## Sheet: porphyrin and chlorphyll
The differentially expressed proteins in carbon fixation in photosynthetic organisms
Protein ID	Protein Description	Fold-change
gene3165_2rc-0	chlorophyll synthase	1.29416
gene1450_2rc-0	magnesium-protoporphyrin IX monomethyl ester [oxidative] cyclase	1.2104
gene44718_1-0	magnesium-chelatase subunit ChlI	0.760617
gene1420_2rc-0	delta-aminolevulinic acid dehydratase	0.591816
gene60763_1-0	heme oxygenase	0.741325
gene53604_2-0	phycocyanobilin:ferredoxin oxidoreductase	0.551599
gene14133_1-0	porphobilinogen deaminase	0.753063
gene1990_2rc-0	magnesium-chelatase subunit ChlD	0.819938
gene83938_1-0	magnesium-protoporphyrin O-methyltransferase	0.729665
gene12967_1-0	glutamate--tRNA ligase	0.787074

## Sheet: carbon fixation
The differentially expressed proteins in carbon fixation in photosynthesis
Protein ID	Protein Description	Fold-change
gene3527_1-0	ribose-5-phosphate isomerase A	1.33041
gene97_3rc-0	phosphoenolpyruvate carboxykinase	1.25747
gene1335_1-0	transketolase	1.22894
gene30081_1-0	glyceraldehyde-3-phosphate dehydrogenase	1.22169
gene49358_1-0	fructose-1,6-bisphosphatase	1.20784
gene1996_1rc-0	malate dehydrogenase	1.20264
gene1505_1-0	fructose-bisphosphate aldolase	1.20149
gene77537_2-0	ribulose bisphosphate carboxylase small chain	0.710164
gene63649_1-0	phosphoenolpyruvate carboxylase	0.640034
gene80119_1-0	fructose-bisphosphate aldolase	0.799721
gene2300_1rc-0	ribulose-phosphate 3-epimerase	0.771537
gene56980_1-0	sedoheptulose 1,7-bisphosphatase	0.500943
gene78780_2-0	ribose-5-phosphate isomerase	0.700133
gene79159_1-0	phosphoribulokinase	0.705564
gene51013_1-0	probable phosphoketolase	0.571447
gene18989_1-0	malate dehydrogenase	0.674376
gene515_1rc-0	phosphoglycerate kinase	0.725328
gene77440_1-0	glyceraldehyde-3-phosphate dehydrogenase	0.704942
gene66505_1-0	ribulose bisphosphate carboxylase large chain	0.597893
gene79647_1-0	transketolase	0.738897
gene14184_1-0	glyceraldehyde-3-phosphate dehydrogenase 1	0.713977
gene45135_1-0	glyceraldehyde-3-phosphate dehydrogenase 2	0.826354

## Sheet: carbohydrate metabolism
The differentially expressed proteins in glycolysis / gluconeogenesis				The differentially expressed proteins in TCA cycle
Protein ID	Protein Description	Fold-change		Protein ID	Protein Description	Fold-change
gene64000_1-0	aldehyde dehydrogenase	1.22257		gene97_3rc-0	phosphoenolpyruvate carboxykinase	1.25747
gene2154_1rc-0	aldehyde dehydrogenase	1.28535		gene1996_1rc-0	malate dehydrogenase	1.20264
gene3170_4rc-0	phosphoglucomutase	1.28795		gene76494_1-0	isocitrate dehydrogenase	0.764206
gene97_3rc-0	phosphoenolpyruvate carboxykinase	1.25747		gene60954_1-0	malate-- ligase subunit beta	0.81967
gene623_4rc-0	enolase	1.26211		gene4357_1-0	succinyl- synthetase subunit beta	0.76012
gene30081_1-0	glyceraldehyde-3-phosphate dehydrogenase2	1.22169		gene8449_1-0	cytoplasmic aconitate hydratase	0.784225
gene49358_1-0	fructose-1 6-bisphosphatase	1.21		gene80963_1-0	aconitate hydratase 2	0.770104
gene1505_1-0	fructose-bisphosphate aldolase	1.20149		gene45712_1-0	pyruvate-flavodoxin oxidoreductase	0.561905
gene46087_1-0	alcohol dehydrogenase	0.720054		gene42465_1-0	isocitrate dehydrogenase	0.742441
gene46386_1-0	enolase	0.717351		gene78556_1-0	dihydrolipoyl dehydrogenase	0.817122
gene7186_1-0	enolase	0.798507		gene65333_1-0	mitochondrial citrate synthase precursor	0.781759
gene80475_1-0	glucose-6-phosphate isomerase	0.745091		gene14330_1-0	pyruvate dehydrogenase E1 subunit alpha	0.652685
gene45712_1-0	pyruvate-flavodoxin oxidoreductase	0.561905		gene71726_1-0	aconitate hydratase 2	0.720361
gene45526_1-0	phosphoglycerate mutase	0.823859		gene10596_1-0	succinate dehydrogenase subunit A	0.778048
gene80119_1-0	fructose-bisphosphate aldolase	0.799721		gene62243_1-0	isocitrate dehydrogenase	0.708382
gene78556_1-0	dihydrolipoyl dehydrogenase	0.817122		gene45346_1-0	dihydrolipoamide dehydrogenase	0.743102
gene14330_1-0	pyruvate dehydrogenase E1 subunit alpha	0.652685		gene65413_1-0	pyruvate dehydrogenase subunit beta	0.681768
gene56980_1-0	fructose -bisphosphatase II	0.500943		gene18989_1-0	malate dehydrogenase	0.674376
gene3222_2-0	6-phosphofructokinase	0.761684		gene2782_2rc-0	dihydrolipoyllysine-residue acetyltransferase component 5 of pyruvate dehydrogenase complex	0.734896
gene45346_1-0	dihydrolipoamide dehydrogenase	0.743102
gene65413_1-0	pyruvate dehydrogenase subunit beta	0.681768
gene77670_1-0	enolase	0.82594
gene515_1rc-0	phosphoglycerate kinase	0.725328
gene77440_1-0	glyceraldehyde 3-phosphate dehydrogenase 2	0.704942
gene2782_2rc-0	pyruvate 2-oxoglutarate dehydrogenase dihydrolipoamide acyltransferase component	0.734896
gene14184_1-0	glyceraldehyde-3-phosphate dehydrogenase1	0.713977
gene45135_1-0	glyceraldehyde-3-phosphate dehydrogenase2	0.826354
The differentially expressed proteins in pentose phosphate pathway				The differentially expressed proteins in starch and sucrose metabolism
Protein ID	Protein Description	Fold-change		Protein ID	Protein Description	Fold-change
gene3527_1-0	ribose-5-phosphate isomerase	1.33041		gene3170_4rc-0	phosphoglucomutase	1.28795
gene3170_4rc-0	phosphoglucomutase	1.28795		gene50065_1-0	glycogen phosphorylase	1.25456
gene1335_1-0	transketolase	1.22894		gene2097_1rc-0	mannose-1-phosphate guanyltransferase	1.20737
gene72430_1-0	ribokinase	1.29851		gene449_2rc-0	alpha-amylase	1.20496
gene49358_1-0	fructose-1 6-bisphosphatase	1.20784		gene80475_1-0	glucose-6-phosphate isomerase	0.745091
gene1505_1-0	fructose-bisphosphate aldolase	1.20149		gene47001_1-0	4-alpha-glucanotransferase	0.803212
gene834_1-0	transaldolase	0.752846		gene1984_3rc-0	UDP-glucose 6-dehydrogenase	0.78222
gene80475_1-0	glucose-6-phosphate isomerase	0.745091		gene6870_1-0	glucose-1-phosphate adenylyltransferase	0.710414
gene80119_1-0	fructose-bisphosphate aldolase	0.799721		gene71972_1-0	maltooligosyl trehalose synthase	0.780979
gene2300_1rc-0	ribulose-phosphate 3-epimerase	0.771537		gene33660_2-0	1,4-alpha-glucan branching enzyme	0.740819
gene2549_1rc-0	6-phosphogluconate dehydrogenase	0.806505		gene45247_1-0	1,4-alpha-glucan branching enzyme	0.7939
gene56980_1-0	fructose -bisphosphatase II	0.500943		gene834_4rc-0	glycogen synthase	0.636544
gene30384_2-0	carbon-monoxide dehydrogenase	0.754078
gene3222_2-0	6-phosphofructokinase	0.761684
gene78780_2-0	ribose 5-phosphate isomerase	0.700133
gene30586_3-0	glucose-6-phosphate 1-dehydrogenase	0.684516
gene51013_1-0	phosphoketolase	0.571447
gene79647_1-0	transketolase	0.738897
gene66030_1-0	6-phosphogluconolactonase	0.616129

## Sheet: oxidative phosphorylation
The differentially expressed proteins in oxidative phosphorylation
Protein ID	Protein Description	Fold-change
gene60530_1-0	NAD(P)H-quinone oxidoreductase subunit 1	1.25645
gene12934_4-0	F0F1 ATP synthase subunit delta	1.21775
gene12934_1-0	ATP synthase CF0 subunit III	1.58031
gene1529_2rc-0	NAD(P)H-quinone oxidoreductase subunit K	1.20977
gene12867_2-0	F0F1 ATP synthase subunit alpha	0.64298
gene12866_6-0	F0F1 ATP synthase subunit B	0.783894
gene12959_2-0	F0F1 ATP synthase subunit gamma	0.771548
gene34048_1-0	inorganic pyrophosphatase	0.74702
gene29787_2-0	F0F1 ATP synthase subunit alpha	0.653971
gene45039_1-0	cytochrome b-c1 complex subunit Rieske	0.602272
gene10596_1-0	succinate dehydrogenase subunit A	0.778048
gene4975_2-0	NAD H-quinone oxidoreductase subunit N	0.634739
gene62487_1-0	F0F1 ATP synthase subunit alpha	0.827515
gene3740_1-0	ATP synthase F1 beta subunit	0.805705
gene92444_1-0	Putative K(+)-stimulated pyrophosphate-energized sodium pump	0.730359
gene12866_7-0	ATP synthase subunit b	0.645251
gene13059_2-0	Putative 2Fe-2S ferredoxin	0.665095

## Sheet: amino acid biosynthesis
The differentially expressed proteins in amino acid biosynthesis
Protein ID	Protein Description	Fold-change
gene3527_1-0	ribose-5-phosphate isomerase	1.33041
gene15298_1-0	glutamate dehydrogenase	1.21839
gene2087_3rc-0	homoserine dehydrogenase	1.21411
gene623_4rc-0	enolase	1.26211
gene403_1rc-0	anthranilate phosphoribosyltransferase	1.26151
gene2043_2-0	acetolactate synthase	1.26239
gene1335_1-0	transketolase	1.22894
gene30081_1-0	glyceraldehyde-3-phosphate dehydrogenase	1.22169
gene3008_4rc-0	3-isopropylmalate dehydratase large subunit	1.21077
gene91_2rc-0	glutamine synthetase	1.21772
gene1505_1-0	fructose-bisphosphate aldolase	1.20149
gene76494_1-0	isocitrate dehydrogenase	0.764206
gene8449_1-0	cytoplasmic aconitate hydratase	0.784225
gene80963_1-0	aconitate hydratase 2	0.770104
gene46386_1-0	enolase	0.717351
gene834_1-0	transaldolase	0.752846
gene7186_1-0	enolase	0.798507
gene3394_1rc-0	acetylornithine aminotransferase	0.671254
gene45526_1-0	phosphoglycerate mutase	0.823859
gene80119_1-0	fructose-bisphosphate aldolase	0.799721
gene42465_1-0	isocitrate dehydrogenase	0.742441
gene2300_1rc-0	ribulose-phosphate 3-epimerase	0.771537
gene63237_1-0	serine hydroxymethyltransferase	0.768823
gene65333_1-0	mitochondrial citrate synthase precursor	0.781759
gene71726_1-0	Aconitate hydratase 2	0.720361
gene16590_1-0	D-3-phosphoglycerate dehydrogenase	0.687327
gene5662_1-0	arginine biosynthesis bifunctional protein	0.725393
gene3222_2-0	6-phosphofructokinase	0.761684
gene78780_2-0	ribose 5-phosphate isomerase	0.700133
gene49414_2-0	2-isopropylmalate synthase	0.692796
gene62243_1-0	isocitrate dehydrogenase	0.708382
gene4287_1-0	argininosuccinate lyase	0.748455
gene65113_1-0	branched-chain amino acid aminotransferase	0.681189
gene2914_2rc-0	dihydrodipicolinate synthase	0.762968
gene77670_1-0	protein ENOL- isoform c	0.82594
gene515_1rc-0	phosphoglycerate kinase	0.725328
gene77440_1-0	glyceraldehyde 3-phosphate dehydrogenase (NADP+)	0.704942
gene77344_1-0	ketol-acid reductoisomerase	0.756705
gene49123_1-0	dihydroxy-acid dehydratase	0.588278
gene4426_1-0	N-acetyl-gamma-glutamyl-phosphate reductase	0.658339
gene79647_1-0	transketolase	0.738897
gene14184_1-0	glyceraldehyde-3-phosphate dehydrogenase	0.713977
gene73775_1-0	3-isopropylmalate dehydrogenase	0.640313
gene31198_1-0	glutamine type I	0.629857
gene18668_2-0	LL-diaminopimelate aminotransferase apoenzyme	0.707153
gene45135_1-0	glyceraldehyde-3-phosphate dehydrogenase	0.826354

## Sheet: translation
The differentially expressed proteins in ribosome				The differentially expressed proteins in aminoacyl-tRNA biosynthesis and RNA transport
Protein ID	Protein Description	Fold-change		Protein ID	Protein Description	Fold-change
gene2909_2-0	50S ribosomal protein L20	1.2231		gene2420_2rc-0	glutamyl-tRNA amidotransferase	0.806638
gene9_10rc-0	50S ribosomal protein L24	1.35391		gene91222_1-0	arginyl-tRNA synthetase	0.740501
gene9_5rc-0	30S ribosomal protein S5	1.32875		gene18152_1-0	valyl-tRNA synthetase	0.726611
gene9_15rc-0	30S ribosomal protein S3	1.23713		gene257_1-0	phenylalanyl-tRNA synthetase subunit alpha	0.731786
gene9_8rc-0	30S ribosomal protein S8	1.20928		gene51003_1-0	phenylalanyl-tRNA synthetase subunit beta	0.741383
gene9_16rc-0	50S ribosomal protein L22	1.41596		gene60918_1-0	isoleucyl-tRNA synthetase	0.739991
gene350_1rc-0	50S ribosomal protein L1	1.2435		gene36422_1-0	glycyl-tRNA synthase subunit alpha	0.703154
gene9_4rc-0	50S ribosomal protein L15	1.24809		gene12967_1-0	glutamyl-tRNA synthetase	0.787074
gene36277_1-0	30S ribosomal protein S16	1.24293		gene49695_1-0	histidyl-tRNA synthetase	0.560056
gene543_2-0	30S ribosomal protein S16	1.23943		gene1121_1-0	glutamyl-tRNA and or aspartyl-tRNA amidotransferase subunit B	0.725917
gene9_6rc-0	50S ribosomal protein L18	1.44347		gene76974_1-0	Elongation factor 1-alpha	0.813299
gene2236_17rc-0	30S ribosomal protein S8	0.802251
gene6821_1-0	30S ribosomal protein S15	0.670342
gene30340_1-0	50S ribosomal protein L25	0.749383
gene45586_3-0	50S ribosomal protein L9	0.765675
gene17702_2-0	50S ribosomal protein L21	0.735
gene14418_5-0	50S ribosomal protein L24	0.77293
gene45577_7-0	30S ribosomal protein S3	0.72891
gene12407_1-0	50S ribosomal protein L17	0.647979
gene1339_1rc-0	30S ribosomal protein S7	0.749295
gene2236_13rc-0	50S ribosomal protein L15	0.71286
gene45577_1-0	50S ribosomal protein L3	0.688002
gene81046_1-0	30S ribosomal protein S16	0.753938
gene2236_8rc-0	30S ribosomal protein S11	0.727351
gene14418_1-0	50S ribosomal protein L16	0.580407
gene2236_14rc-0	30S ribosomal protein S5	0.660891
gene51143_1-0	30S ribosomal protein S1	0.751429
gene17702_1-0	30S ribosomal protein S6	0.804425
gene30137_2-0	50S ribosomal protein L11	0.669668
gene45577_4-0	50S ribosomal protein L2	0.65056
gene41396_1-0	30S ribosomal protein S16	0.809881
gene45577_2-0	50S ribosomal protein L4	0.741182
gene45577_6-0	50S ribosomal protein L22	0.515774
gene76944_1-0	30S ribosomal protein S2	0.721542
gene2236_9rc-0	30S ribosomal protein S13	0.647951
gene51142_1-0	50s ribosomal protein l19	0.617111
gene32766_1-0	30S ribosomal protein S1	0.750104
gene30818_5-0	50S ribosomal protein L5	0.798827
gene47070_1-0	40S ribosomal protein S4-like	0.755678
gene41930_1-0	50S ribosomal protein L7	0.595493
gene2236_15rc-0	50S ribosomal protein L18	0.70019
gene45577_3-0	50S ribosomal protein L23	0.727789
gene14418_2-0	50S ribosomal protein L29	0.768536
gene2236_4rc-0	50S ribosomal protein L13	0.819218
gene3151_1rc-0	50S ribosomal protein L9	0.78081
gene2937_1-0	30S ribosomal protein S14	0.731558
gene16575_1-0	30S ribosomal protein S4	0.795237
gene62853_1-0	60S ribosomal protein L9	0.817815
gene30137_3-0	50S ribosomal protein L1	0.589217
gene77904_2-0	50s ribosomal protein l20	0.616538
gene14418_6-0	50S ribosomal protein L5	0.781115
gene14418_3-0	30S ribosomal protein S17	0.599095
gene318_6-0	30S ribosomal protein S10	0.790525
gene2236_16rc-0	50S ribosomal protein L6	0.695983
